# Supplementary material for: A Rab1 interactome illuminates a dual role in autophagy and membrane trafficking
Source: J Cell Biol. 2026 Jan 6;225(3):e202507084. doi: 10.1083/jcb.202507084 (PMC12772502; doi:10.1083/jcb.202507084)
Supplement: Table S1 — shows proteomic data from Rab1 MitoID as shown in Fig. 1 and Fig. S1. [file jcb_202507084_tables1.xlsx]

## Sheet: Rab1A_QL.vs.SN
UniprotID	ProteinDescription	Gene.Name	log2FC	P.Value
P24386	Rab proteins geranylgeranyltransferase component A 1	CHM	6.50372	1.1195e-06
Q9P1Z2	Calcium-binding and coiled-coil domain-containing protein 1	CALCOCO1	7.4203	1.4265e-06
Q9NUY8	TBC1 domain family member 23	TBC1D23	6.02842	2.33799e-06
Q9H9E3	Conserved oligomeric Golgi complex subunit 4	COG4	5.9982	2.70071e-06
Q8IWU5	Extracellular sulfatase Sulf-2	SULF2	-6.58173	3.20083e-06
Q96CV9	Optineurin	OPTN	5.50942	3.54292e-06
Q96KP4	Cytosolic non-specific dipeptidase	CNDP2	4.87442	5.65705e-06
Q5T9A4	ATPase family AAA domain-containing protein 3B	ATAD3B	-7.47762	7.48424e-06
Q96Q05	Trafficking protein particle complex subunit 9	TRAPPC9	-5.83146	1.68791e-05
Q8TEH3	DENN domain-containing protein 1A	DENND1A	-4.70026	1.90167e-05
Q9HCH5	Synaptotagmin-like protein 2	SYTL2	5.64388	2.23204e-05
Q9BUR5	MICOS complex subunit MIC26	APOO	6.15554	3.4546e-05
Q92538	Golgi-specific brefeldin A-resistance guanine nucleotide exchange factor 1	GBF1	5.36385	3.73076e-05
Q9H1X3	DnaJ homolog subfamily C member 25	DNAJC25	6.61449	3.8309e-05
P26374	Rab proteins geranylgeranyltransferase component A 2	CHML	5.89725	6.35132e-05
Q9Y2L5	Trafficking protein particle complex subunit 8	TRAPPC8	-4.81085	6.72958e-05
P55786	Puromycin-sensitive aminopeptidase	NPEPPS	-5.25194	0.000103737
Q15276	Rab GTPase-binding effector protein 1	RABEP1	5.77466	0.000131172
Q13439	Golgin subfamily A member 4	GOLGA4	4.79035	0.000141605
Q4V328	GRIP1-associated protein 1	GRIPAP1	4.71209	0.00016097
Q99873	Protein arginine N-methyltransferase 1	PRMT1	7.23766	0.000183603
P32019	Type II inositol 1,4,5-trisphosphate 5-phosphatase	INPP5B	4.06387	0.000214546
Q8TB36	Ganglioside-induced differentiation-associated protein 1	GDAP1	5.57526	0.000237216
Q86VP1	Tax1-binding protein 1	TAX1BP1	5.1313	0.000243494
O00506	Serine/threonine-protein kinase 25	STK25	4.01467	0.000260862
O75864	Protein phosphatase 1 regulatory subunit 37	PPP1R37	5.10257	0.000282267
Q12788	Transducin beta-like protein 3	TBL3	-5.13447	0.000304956
Q15643	Thyroid receptor-interacting protein 11	TRIP11	4.20036	0.000370182
P43307	Translocon-associated protein subunit alpha	SSR1	4.58687	0.000385725
Q9Y4F1	FERM, ARHGEF and pleckstrin domain-containing protein 1	FARP1	-5.43421	0.000436962
O60869	Endothelial differentiation-related factor 1	EDF1	5.22184	0.000438412
Q99570	Phosphoinositide 3-kinase regulatory subunit 4	PIK3R4	5.67958	0.000462523
Q9UHD2	Serine/threonine-protein kinase TBK1	TBK1	4.16971	0.000511077
Q96JB2	Conserved oligomeric Golgi complex subunit 3	COG3	4.75302	0.000524568
P48553	Trafficking protein particle complex subunit 10	TRAPPC10	-5.10433	0.000659318
Q14789	Golgin subfamily B member 1	GOLGB1	3.64722	0.000667327
Q9UJ41	Rab5 GDP/GTP exchange factor	RABGEF1	4.65522	0.000671523
O95630	STAM-binding protein	STAMBP	4.80097	0.000683683
P55036	26S proteasome non-ATPase regulatory subunit 4	PSMD4	-3.98942	0.00072626
Q5W0V3	FHF complex subunit HOOK interacting protein 2A	FHIP2A	4.07574	0.000729836
Q6R327	Rapamycin-insensitive companion of mTOR	RICTOR	4.71347	0.000737028
Q15057	Arf-GAP with coiled-coil, ANK repeat and PH domain-containing protein 2	ACAP2	3.67476	0.000742192
P30086	Phosphatidylethanolamine-binding protein 1	PEBP1	5.73578	0.000776005
Q14457	Beclin-1	BECN1	3.93451	0.000907723
O43572	A-kinase anchor protein 10, mitochondrial	AKAP10	4.49023	0.00118025
Q8NEB9	Phosphatidylinositol 3-kinase catalytic subunit type 3	PIK3C3	3.63446	0.00132805
P37840	Alpha-synuclein	SNCA	4.35069	0.00147543
Q9HC56	Protocadherin-9	PCDH9	4.69209	0.0017733
Q92572	AP-3 complex subunit sigma-1	AP3S1	4.5148	0.00179394
Q96T51	RUN and FYVE domain-containing protein 1	RUFY1	4.05846	0.00185922
P53990	IST1 homolog	IST1	4.91762	0.00189748
Q8TF30	WASP homolog-associated protein with actin, membranes and microtubules	WHAMM	3.74336	0.00204064
Q96CN9	GRIP and coiled-coil domain-containing protein 1	GCC1	3.90559	0.00207384
P52565	Rho GDP-dissociation inhibitor 1	ARHGDIA	4.75178	0.00209621
P36969	Phospholipid hydroperoxide glutathione peroxidase	GPX4	-5.49422	0.00213159
P82094	TATA element modulatory factor	TMF1	4.66269	0.00217311
Q9NQX3	Gephyrin	GPHN	-3.78928	0.00233241
Q8N328	PiggyBac transposable element-derived protein 3	PGBD3	-4.14678	0.0024745
Q9Y6D5	Brefeldin A-inhibited guanine nucleotide-exchange protein 2	ARFGEF2	3.5582	0.0025374
Q8WZA0	Protein LZIC	LZIC	-4.0977	0.00254969
Q9NVG8	TBC1 domain family member 13	TBC1D13	3.69346	0.00262497
Q9HAW4	Claspin	CLSPN	-3.52534	0.00277553
P84085	ADP-ribosylation factor 5	ARF5	4.83886	0.00348411
Q86UL3	Glycerol-3-phosphate acyltransferase 4	GPAT4	3.51595	0.00354987
P50990	T-complex protein 1 subunit theta	CCT8	-2.9742	0.00356439
Q00013	55 kDa erythrocyte membrane protein	MPP1	3.88322	0.00376987
O43824	Putative GTP-binding protein 6	GTPBP6	5.96537	0.00382126
Q15942	Zyxin	ZYX	3.90859	0.00384402
P07814	Bifunctional glutamate/proline--tRNA ligase	EPRS1	-3.65322	0.00385446
A0JNW5	UHRF1-binding protein 1-like	UHRF1BP1L	3.99388	0.00394348
Q8N573	Oxidation resistance protein 1	OXR1	3.96685	0.00426298
P55327	Tumor protein D52	TPD52	3.58597	0.00430101
Q8WXA3	RUN and FYVE domain-containing protein 2	RUFY2	3.52645	0.00487025
P49588	Alanine--tRNA ligase, cytoplasmic	AARS1	-3.26888	0.00623789
A6NKD9	Coiled-coil domain-containing protein 85C	CCDC85C	4.62089	0.00633318
O43581	Synaptotagmin-7	SYT7	-4.38049	0.00655387
Q6UXV4	MICOS complex subunit MIC27	APOOL	3.44383	0.00672311
Q9Y4I1	Unconventional myosin-Va	MYO5A	-3.50746	0.00707606
P48634	Protein PRRC2A	PRRC2A	3.37542	0.00745943
P11172	Uridine 5'-monophosphate synthase	UMPS	-4.08955	0.00752643
Q92945	Far upstream element-binding protein 2	KHSRP	-4.16329	0.00805466
P08727	Keratin, type I cytoskeletal 19	KRT19	3.80769	0.00806105
Q8IXI2	Mitochondrial Rho GTPase 1	RHOT1	4.9452	0.00822952
Q96L93	Kinesin-like protein KIF16B	KIF16B	-3.1128	0.00911151
Q2KHT3	Protein CLEC16A	CLEC16A	2.98814	0.00927566
P25786	Proteasome subunit alpha type-1	PSMA1	3.91919	0.00938161
Q9UK76	Jupiter microtubule associated homolog 1	JPT1	4.46299	0.00973767
Q6NXT4	Zinc transporter 6	SLC30A6	4.78154	0.0100934
Q15370	Elongin-B	ELOB	-3.81641	0.0101198
O75151	Lysine-specific demethylase PHF2	PHF2	-4.21519	0.0102877
P49756	RNA-binding protein 25	RBM25	-2.71601	0.0108322
Q14746	Conserved oligomeric Golgi complex subunit 2	COG2	3.17278	0.0109871
Q9GZR2	RNA exonuclease 4	REXO4	-4.43036	0.0110201
Q9Y217	Myotubularin-related protein 6	MTMR6	2.694	0.0111234
Q8WTW3	Conserved oligomeric Golgi complex subunit 1	COG1	2.95255	0.0114018
Q5VWQ0	Lysine-specific demethylase 9	RSBN1	-3.5536	0.0122482
Q96F24	Nuclear receptor-binding factor 2	NRBF2	2.81973	0.0124908
Q9UMS5	Protein PHTF1	PHTF1	3.41808	0.0127143
Q12789	General transcription factor 3C polypeptide 1	GTF3C1	-2.98835	0.0130646
P26045	Tyrosine-protein phosphatase non-receptor type 3	PTPN3	-3.2187	0.013097
Q9C0B7	Transport and Golgi organization protein 6 homolog	TANGO6	3.49754	0.0134825
P31943	Heterogeneous nuclear ribonucleoprotein H	HNRNPH1	-3.3006	0.0136932
O15446	DNA-directed RNA polymerase I subunit RPA34	POLR1G	-4.597	0.0138207
O60447	Ecotropic viral integration site 5 protein homolog	EVI5	3.21833	0.014134
P54727	UV excision repair protein RAD23 homolog B	RAD23B	-3.92486	0.0142066
A0JLT2	Mediator of RNA polymerase II transcription subunit 19	MED19	-3.42521	0.014562
Q6PCB5	Lysine-specific demethylase RSBN1L	RSBN1L	-3.36655	0.0150375
Q03468	DNA excision repair protein ERCC-6	ERCC6	-3.18113	0.0155239
P23526	Adenosylhomocysteinase	AHCY	3.31552	0.0159125
Q12800	Alpha-globin transcription factor CP2	TFCP2	-3.06228	0.0163529
Q9HCC0	Methylcrotonoyl-CoA carboxylase beta chain, mitochondrial	MCCC2	-4.18705	0.0166748
Q96B97	SH3 domain-containing kinase-binding protein 1	SH3KBP1	4.56288	0.0167658
Q01968	Inositol polyphosphate 5-phosphatase OCRL	OCRL	2.29776	0.0178842
Q8TD16	Protein bicaudal D homolog 2	BICD2	2.86548	0.0178944
Q8N183	NADH dehydrogenase [ubiquinone] 1 alpha subcomplex assembly factor 2	NDUFAF2	3.72079	0.0179893
Q9HCP0	Casein kinase I isoform gamma-1	CSNK1G1	-3.45746	0.0193788
Q9H2J7	Sodium-dependent neutral amino acid transporter B(0)AT2	SLC6A15	2.4858	0.019661
Q15648	Mediator of RNA polymerase II transcription subunit 1	MED1	-3.04207	0.019949
P53804	E3 ubiquitin-protein ligase TTC3	TTC3	-2.93742	0.0200628
O95835	Serine/threonine-protein kinase LATS1	LATS1	3.6904	0.0202172
Q9NUQ8	ATP-binding cassette sub-family F member 3	ABCF3	4.38428	0.0207606
Q92769	Histone deacetylase 2	HDAC2	-3.8991	0.020775
Q5R372	Rab GTPase-activating protein 1-like	RABGAP1L	2.9863	0.0210071
P49848	Transcription initiation factor TFIID subunit 6	TAF6	-2.78354	0.0216161
Q9H7N4	Splicing factor, arginine/serine-rich 19	SCAF1	-3.19717	0.0217269
P36578	60S ribosomal protein L4	RPL4	3.55506	0.0220621
P22392	Nucleoside diphosphate kinase B	NME2	4.34305	0.0222171
Q8IZT6	Abnormal spindle-like microcephaly-associated protein	ASPM	3.80961	0.0229287
Q8IXW5	Putative RNA polymerase II subunit B1 CTD phosphatase RPAP2	RPAP2	-2.73198	0.023056
O95249	Golgi SNAP receptor complex member 1	GOSR1	4.19917	0.0230863
Q9Y678	Coatomer subunit gamma-1	COPG1	-3.3078	0.0233922
Q53EZ4	Centrosomal protein of 55 kDa	CEP55	3.04336	0.0235734
Q8IWB9	Testis-expressed protein 2	TEX2	-2.61909	0.0240091
Q96C03	Mitochondrial dynamics protein MID49	MIEF2	4.07198	0.024228
P31151	Protein S100-A7	S100A7	4.18164	0.0245447
Q15046	Lysine--tRNA ligase	KARS1	-4.8299	0.0247398
Q99536	Synaptic vesicle membrane protein VAT-1 homolog	VAT1	-3.73163	0.0256464
Q9BZF1	Oxysterol-binding protein-related protein 8	OSBPL8	-3.1579	0.0282484
Q9P265	Disco-interacting protein 2 homolog B	DIP2B	2.66878	0.0283874
Q8NI77	Kinesin-like protein KIF18A	KIF18A	3.24089	0.0286713
P51153	Ras-related protein Rab-13	RAB13	-2.5864	0.0289237
P62304	Small nuclear ribonucleoprotein E	SNRPE	3.59183	0.0300365
Q9UJF2	Ras GTPase-activating protein nGAP	RASAL2	-3.07031	0.0309664
P63313	Thymosin beta-10	TMSB10	3.09588	0.0313848
P51572	B-cell receptor-associated protein 31	BCAP31	2.75379	0.0321173
P25098	Beta-adrenergic receptor kinase 1	GRK2	-2.87814	0.0334413
Q562F6	Shugoshin 2	SGO2	-2.95297	0.0338744
Q7Z460	CLIP-associating protein 1	CLASP1	3.27577	0.0345303
Q9Y314	Nitric oxide synthase-interacting protein	NOSIP	-3.91627	0.0354793
P31025	Lipocalin-1	LCN1	4.27295	0.0357121
Q15678	Tyrosine-protein phosphatase non-receptor type 14	PTPN14	3.36228	0.03616
Q9Y4E1	WASH complex subunit 2C	WASHC2C	2.85071	0.0368702
Q8N3E9	1-phosphatidylinositol 4,5-bisphosphate phosphodiesterase delta-3	PLCD3	-3.55965	0.0389021
O95819	Mitogen-activated protein kinase kinase kinase kinase 4	MAP4K4	-2.93239	0.0391575
P39880	Homeobox protein cut-like 1	CUX1	2.82716	0.0395123
Q5VZK9	F-actin-uncapping protein LRRC16A	CARMIL1	2.56802	0.0396422
Q8TEQ0	Sorting nexin-29	SNX29	3.00616	0.04055
Q3V6T2	Girdin	CCDC88A	3.12812	0.0420313
Q9BT25	HAUS augmin-like complex subunit 8	HAUS8	3.58522	0.0435693
P53618	Coatomer subunit beta	COPB1	-2.71769	0.0439421
Q9HC21	Mitochondrial thiamine pyrophosphate carrier	SLC25A19	-3.36247	0.0455297
Q5JWF2	Guanine nucleotide-binding protein G(s) subunit alpha isoforms XLas	GNAS	3.82982	0.0460261
Q13427	Peptidyl-prolyl cis-trans isomerase G	PPIG	-2.54085	0.0471726
Q00610	Clathrin heavy chain 1	CLTC	-3.46035	0.047232
Q9UGP8	Translocation protein SEC63 homolog	SEC63	3.65016	0.0475666
Q96BZ9	TBC1 domain family member 20	TBC1D20	-1.9053	0.047597
Q15459	Splicing factor 3A subunit 1	SF3A1	-3.97111	0.0505401
Q13885	Tubulin beta-2A chain	TUBB2A	2.87092	0.0512304
O95755	Ras-related protein Rab-36	RAB36	-3.25164	0.0530753
Q15051	IQ calmodulin-binding motif-containing protein 1	IQCB1	-3.12786	0.0545868
Q9Y3P9	Rab GTPase-activating protein 1	RABGAP1	2.69501	0.0546218
Q92889	DNA repair endonuclease XPF	ERCC4	-2.44395	0.0548011
Q9UI12	V-type proton ATPase subunit H	ATP6V1H	-2.36579	0.0550179
Q9NXR1	Nuclear distribution protein nudE homolog 1	NDE1	2.53231	0.0562376
P22234	Bifunctional phosphoribosylaminoimidazole carboxylase/phosphoribosylaminoimidazole succinocarboxamide synthetase	PAICS	-2.77091	0.056496
Q5VWG9	Transcription initiation factor TFIID subunit 3	TAF3	-2.62	0.0569319
Q9UHR4	Brain-specific angiogenesis inhibitor 1-associated protein 2-like protein 1	BAIAP2L1	-3.41566	0.058957
O60763	General vesicular transport factor p115	USO1	2.14957	0.0590628
P40222	Alpha-taxilin	TXLNA	-2.7921	0.0590661
Q9P2J5	Leucine--tRNA ligase, cytoplasmic	LARS1	-2.99401	0.0601777
Q9NS86	LanC-like protein 2	LANCL2	-2.63564	0.0605116
Q96EA4	Protein Spindly	SPDL1	2.71614	0.0605705
P15170	Eukaryotic peptide chain release factor GTP-binding subunit ERF3A	GSPT1	4.11029	0.0620018
Q99707	Methionine synthase	MTR	2.98071	0.0625535
Q9H7Z3	Nuclear exosome regulator NRDE2	NRDE2	-2.31688	0.0628837
P29597	Non-receptor tyrosine-protein kinase TYK2	TYK2	-2.78087	0.0630295
Q9ULK4	Mediator of RNA polymerase II transcription subunit 23	MED23	-2.7424	0.0639467
O14964	Hepatocyte growth factor-regulated tyrosine kinase substrate	HGS	2.71851	0.0639667
O60231	Pre-mRNA-splicing factor ATP-dependent RNA helicase DHX16	DHX16	-3.20283	0.0642991
Q14527	Helicase-like transcription factor	HLTF	-2.3754	0.0644116
Q658P3	Metalloreductase STEAP3	STEAP3	2.97323	0.0645709
Q9H6L5	Reticulophagy regulator 1	RETREG1	3.40397	0.0661064
Q99816	Tumor susceptibility gene 101 protein	TSG101	3.24303	0.0679491
P19013	Keratin, type II cytoskeletal 4	KRT4	2.67521	0.0681467
Q9NVX0	HAUS augmin-like complex subunit 2	HAUS2	2.50328	0.0682108
Q86TP1	Exopolyphosphatase PRUNE1	PRUNE1	2.5141	0.0684921
A5YKK6	CCR4-NOT transcription complex subunit 1	CNOT1	-3.21252	0.0724936
P07237	Protein disulfide-isomerase	P4HB	2.17067	0.0726785
Q8NBF6	Late secretory pathway protein AVL9 homolog	AVL9	3.02788	0.0753985
Q9HAU5	Regulator of nonsense transcripts 2	UPF2	-2.88274	0.0754892
Q9H4A3	Serine/threonine-protein kinase WNK1	WNK1	2.33058	0.0766714
P51957	Serine/threonine-protein kinase Nek4	NEK4	-3.42098	0.077091
Q9P270	SLAIN motif-containing protein 2	SLAIN2	2.5401	0.0772246
Q15334	Lethal(2) giant larvae protein homolog 1	LLGL1	-3.217	0.0789849
Q8NHQ8	Ras association domain-containing protein 8	RASSF8	2.80216	0.0790802
O95478	Ribosome biogenesis protein NSA2 homolog	NSA2	-2.14766	0.0793751
Q9Y6R0	Numb-like protein	NUMBL	2.74675	0.0798301
P22087	rRNA 2'-O-methyltransferase fibrillarin	FBL	3.08001	0.080555
Q6NUM9	All-trans-retinol 13,14-reductase	RETSAT	3.19626	0.0812624
P61964	WD repeat-containing protein 5	WDR5	2.78592	0.0813325
O15042	U2 snRNP-associated SURP motif-containing protein	U2SURP	-2.77053	0.0832648
P35251	Replication factor C subunit 1	RFC1	-2.92625	0.0836589
Q3B726	DNA-directed RNA polymerase I subunit RPA43	POLR1F	-3.79988	0.0845661
Q6P1X5	Transcription initiation factor TFIID subunit 2	TAF2	-3.61401	0.0853007
Q9UHX1	Poly(U)-binding-splicing factor PUF60	PUF60	2.71256	0.0854876
P04150	Glucocorticoid receptor	NR3C1	2.60869	0.0865168
Q9UKT5	F-box only protein 4	FBXO4	2.26835	0.0867588
Q9Y5X3	Sorting nexin-5	SNX5	2.7111	0.0877113
P26368	Splicing factor U2AF 65 kDa subunit	U2AF2	2.43659	0.0884211
O95861	3'(2'),5'-bisphosphate nucleotidase 1	BPNT1	3.19587	0.0890111
Q9H9A6	Leucine-rich repeat-containing protein 40	LRRC40	2.315	0.0907458
Q9NVP1	ATP-dependent RNA helicase DDX18	DDX18	-2.25258	0.092514
Q13813	Spectrin alpha chain, non-erythrocytic 1	SPTAN1	-2.90154	0.0932987
Q9Y2G8	DnaJ homolog subfamily C member 16	DNAJC16	2.85629	0.0942276
Q9UBM7	7-dehydrocholesterol reductase	DHCR7	-2.23345	0.0953111
O60645	Exocyst complex component 3	EXOC3	3.05287	0.0959315
O14980	Exportin-1	XPO1	-2.56584	0.0970211
Q9NYL9	Tropomodulin-3	TMOD3	2.47256	0.0973505
P78362	SRSF protein kinase 2	SRPK2	-2.87392	0.0984679
Q9Y2H2	Phosphatidylinositide phosphatase SAC2	INPP5F	2.21287	0.0989945
Q9ULS5	Transmembrane and coiled-coil domain protein 3	TMCC3	-2.63897	0.10099
P05165	Propionyl-CoA carboxylase alpha chain, mitochondrial	PCCA	-2.37448	0.102531
Q8IYB3	Serine/arginine repetitive matrix protein 1	SRRM1	-2.22709	0.104283
Q9Y6J0	Calcineurin-binding protein cabin-1	CABIN1	-2.39347	0.108297
Q9Y3Z3	Deoxynucleoside triphosphate triphosphohydrolase SAMHD1	SAMHD1	-2.63112	0.10884
Q9NZJ5	Eukaryotic translation initiation factor 2-alpha kinase 3	EIF2AK3	-2.59083	0.108941
Q96G01	Protein bicaudal D homolog 1	BICD1	2.29446	0.10907
Q9HCU5	Prolactin regulatory element-binding protein	PREB	2.84699	0.109508
Q8IWJ2	GRIP and coiled-coil domain-containing protein 2	GCC2	1.79962	0.110359
Q13888	General transcription factor IIH subunit 2	GTF2H2	-1.98276	0.110505
P30876	DNA-directed RNA polymerase II subunit RPB2	POLR2B	-3.29643	0.111016
Q6GYQ0	Ral GTPase-activating protein subunit alpha-1	RALGAPA1	-2.38674	0.112476
Q9BUK6	Protein misato homolog 1	MSTO1	-2.62709	0.113491
Q5T8P6	RNA-binding protein 26	RBM26	2.2715	0.116133
Q9H074	Polyadenylate-binding protein-interacting protein 1	PAIP1	1.87963	0.116315
Q16643	Drebrin	DBN1	-2.20712	0.116765
Q01844	RNA-binding protein EWS	EWSR1	2.75351	0.118232
Q9Y265	RuvB-like 1	RUVBL1	-1.80885	0.118376
O75874	Isocitrate dehydrogenase [NADP] cytoplasmic	IDH1	2.90134	0.11942
P12277	Creatine kinase B-type	CKB	-3.1061	0.120551
Q15418	Ribosomal protein S6 kinase alpha-1	RPS6KA1	-2.44099	0.121065
O75396	Vesicle-trafficking protein SEC22b	SEC22B	2.06497	0.124743
P50749	Ras association domain-containing protein 2	RASSF2	2.10281	0.125147
Q96BX8	MOB kinase activator 3A	MOB3A	1.88766	0.125307
Q07617	Sperm-associated antigen 1	SPAG1	-2.33895	0.129611
P49591	Serine--tRNA ligase, cytoplasmic	SARS1	-2.18155	0.134702
Q9BZF3	Oxysterol-binding protein-related protein 6	OSBPL6	-2.72841	0.135188
Q9H082	Ras-related protein Rab-33B	RAB33B	1.65249	0.135661
Q8WUQ7	Cactin	CACTIN	-2.27376	0.13738
P78417	Glutathione S-transferase omega-1	GSTO1	-2.66468	0.137501
Q96PZ2	Serine protease FAM111A	FAM111A	-3.44845	0.137609
P51659	Peroxisomal multifunctional enzyme type 2	HSD17B4	1.98545	0.137675
Q96N66	Lysophospholipid acyltransferase 7	MBOAT7	2.21298	0.14161
P50542	Peroxisomal targeting signal 1 receptor	PEX5	-2.51076	0.14245
Q8WW12	PEST proteolytic signal-containing nuclear protein	PCNP	1.71702	0.144218
Q9NR46	Endophilin-B2	SH3GLB2	2.55697	0.145911
P05198	Eukaryotic translation initiation factor 2 subunit 1	EIF2S1	-2.84544	0.14712
O43765	Small glutamine-rich tetratricopeptide repeat-containing protein alpha	SGTA	-2.03407	0.147302
O00767	Stearoyl-CoA desaturase	SCD	2.63316	0.148706
P26640	Valine--tRNA ligase	VARS1	-2.03008	0.151083
Q4KMP7	TBC1 domain family member 10B	TBC1D10B	-1.81405	0.152624
Q8TE77	Protein phosphatase Slingshot homolog 3	SSH3	2.2578	0.153025
P53007	Tricarboxylate transport protein, mitochondrial	SLC25A1	2.89081	0.155258
Q86XP3	ATP-dependent RNA helicase DDX42	DDX42	1.99736	0.156335
Q9HAS0	Protein Njmu-R1	C17orf75	2.49864	0.156531
Q9Y2L1	Exosome complex exonuclease RRP44	DIS3	-2.15562	0.159833
Q9UGP4	LIM domain-containing protein 1	LIMD1	1.92123	0.159953
O75431	Metaxin-2	MTX2	2.32203	0.160384
P49755	Transmembrane emp24 domain-containing protein 10	TMED10	-2.24303	0.164134
O15083	ERC protein 2	ERC2	5.98414	0.164209
Q3B820	Protein FAM161A	FAM161A	-1.98672	0.164948
Q07157	Tight junction protein ZO-1	TJP1	1.89265	0.166229
P52306	Rap1 GTPase-GDP dissociation stimulator 1	RAP1GDS1	-1.94954	0.166336
Q9H2H9	Sodium-coupled neutral amino acid transporter 1	SLC38A1	2.24301	0.167798
Q8IWR0	Zinc finger CCCH domain-containing protein 7A	ZC3H7A	-2.02092	0.168422
Q8N3X1	Formin-binding protein 4	FNBP4	-1.93866	0.169274
Q8IVM0	Coiled-coil domain-containing protein 50	CCDC50	1.85543	0.169399
Q9GZZ1	N-alpha-acetyltransferase 50	NAA50	1.74363	0.170001
Q3SXY8	ADP-ribosylation factor-like protein 13B	ARL13B	2.16206	0.170273
Q9BSD7	Cancer-related nucleoside-triphosphatase	NTPCR	2.6701	0.170436
Q99439	Calponin-2	CNN2	1.76721	0.173308
Q9Y3B4	Splicing factor 3B subunit 6	SF3B6	2.97836	0.173979
Q14692	Ribosome biogenesis protein BMS1 homolog	BMS1	-1.66911	0.174774
Q9ULM3	YEATS domain-containing protein 2	YEATS2	-2.50449	0.176192
P21796	Voltage-dependent anion-selective channel protein 1	VDAC1	-2.20231	0.176999
Q12906	Interleukin enhancer-binding factor 3	ILF3	-2.28987	0.177607
O15400	Syntaxin-7	STX7	1.74994	0.180793
Q14119	Vascular endothelial zinc finger 1	VEZF1	-1.91749	0.181046
Q8TBA6	Golgin subfamily A member 5	GOLGA5	2.64858	0.184627
Q9UQN3	Charged multivesicular body protein 2b	CHMP2B	1.78634	0.185406
Q9NSY1	BMP-2-inducible protein kinase	BMP2K	-2.0251	0.186264
Q96HU1	Small G protein signaling modulator 3	SGSM3	2.04233	0.188407
P61160	Actin-related protein 2	ACTR2	2.00884	0.19031
Q02413	Desmoglein-1	DSG1	2.06025	0.19097
Q86SK9	Stearoyl-CoA desaturase 5	SCD5	-1.77344	0.191421
O75643	U5 small nuclear ribonucleoprotein 200 kDa helicase	SNRNP200	-1.73887	0.191697
Q9BY42	Replication termination factor 2	RTF2	-1.84166	0.192307
Q9Y606	Pseudouridylate synthase 1 homolog	PUS1	-1.96154	0.192566
Q9BT40	Inositol polyphosphate 5-phosphatase K	INPP5K	-2.12642	0.195426
Q8NDV7	Trinucleotide repeat-containing gene 6A protein	TNRC6A	1.92452	0.195669
Q8N128	Protein FAM177A1	FAM177A1	2.27938	0.196958
Q9P0V3	SH3 domain-binding protein 4	SH3BP4	-2.30225	0.197242
P62873	Guanine nucleotide-binding protein G(I)/G(S)/G(T) subunit beta-1	GNB1	-1.55208	0.19812
Q9Y6Q3	Zinc finger protein 37 homolog	ZFP37	-1.80001	0.199162
Q8WUM0	Nuclear pore complex protein Nup133	NUP133	2.03599	0.199305
P52434	DNA-directed RNA polymerases I, II, and III subunit RPABC3	POLR2H	2.08543	0.200899
P35613	Basigin	BSG	2.0185	0.202074
Q86WA8	Lon protease homolog 2, peroxisomal	LONP2	-1.85764	0.202138
Q7Z6E9	E3 ubiquitin-protein ligase RBBP6	RBBP6	-2.14182	0.202908
Q8WUM4	Programmed cell death 6-interacting protein	PDCD6IP	-1.79423	0.203449
P61204	ADP-ribosylation factor 3	ARF3	1.81764	0.204227
Q9H4I3	TraB domain-containing protein	TRABD	-1.46204	0.204501
P04792	Heat shock protein beta-1	HSPB1	-2.37649	0.206626
Q9GZR7	ATP-dependent RNA helicase DDX24	DDX24	-1.5851	0.208056
Q53H12	Acylglycerol kinase, mitochondrial	AGK	-2.441	0.208111
Q14103	Heterogeneous nuclear ribonucleoprotein D0	HNRNPD	1.74167	0.208481
Q15417	Calponin-3	CNN3	1.77487	0.208849
Q96KC8	DnaJ homolog subfamily C member 1	DNAJC1	-2.06244	0.209936
O15063	Granule associated Rac and RHOG effector protein 1	GARRE1	2.99716	0.211761
Q99460	26S proteasome non-ATPase regulatory subunit 1	PSMD1	-2.13016	0.215199
Q6Y2X3	DnaJ homolog subfamily C member 14	DNAJC14	1.948	0.220289
O00471	Exocyst complex component 5	EXOC5	-2.39712	0.222344
Q96N67	Dedicator of cytokinesis protein 7	DOCK7	-1.71741	0.225494
Q9BQ61	Telomerase RNA component interacting RNase	TRIR	-2.08275	0.226809
Q8WUD1	Ras-related protein Rab-2B	RAB2B	1.72914	0.22769
Q86YL5	Testis development-related protein	TDRP	1.68399	0.231118
Q9H078	Caseinolytic peptidase B protein homolog	CLPB	-1.8207	0.234773
P06493	Cyclin-dependent kinase 1	CDK1	-1.83897	0.239183
Q8TAE8	Growth arrest and DNA damage-inducible proteins-interacting protein 1	GADD45GIP1	-2.37338	0.239348
O75400	Pre-mRNA-processing factor 40 homolog A	PRPF40A	-1.43694	0.242077
Q8N3F8	MICAL-like protein 1	MICALL1	2.25591	0.243895
O14646	Chromodomain-helicase-DNA-binding protein 1	CHD1	-1.43237	0.244013
Q6PD62	RNA polymerase-associated protein CTR9 homolog	CTR9	-2.45232	0.247046
O75616	GTPase Era, mitochondrial	ERAL1	1.83755	0.252315
Q9H089	Large subunit GTPase 1 homolog	LSG1	1.90088	0.253518
Q8NI27	THO complex subunit 2	THOC2	-1.59421	0.254183
Q5C9Z4	Nucleolar MIF4G domain-containing protein 1	NOM1	-1.76533	0.254401
Q8N5I9	NOP protein chaperone 1	NOPCHAP1	1.74364	0.254853
Q13009	Rho guanine nucleotide exchange factor TIAM1	TIAM1	-1.80892	0.254899
P23381	Tryptophan--tRNA ligase, cytoplasmic	WARS1	-1.76176	0.254944
Q6P2H3	Centrosomal protein of 85 kDa	CEP85	1.7053	0.255628
Q93008	Probable ubiquitin carboxyl-terminal hydrolase FAF-X	USP9X	-1.86334	0.258577
Q5VV42	Threonylcarbamoyladenosine tRNA methylthiotransferase	CDKAL1	1.71991	0.259281
Q9UNH7	Sorting nexin-6	SNX6	-1.75017	0.259656
Q8N5G2	Macoilin	MACO1	-1.74442	0.261912
P29375	Lysine-specific demethylase 5A	KDM5A	-1.9965	0.263933
Q9BV73	Centrosome-associated protein CEP250	CEP250	1.83234	0.266899
Q15025	TNFAIP3-interacting protein 1	TNIP1	1.80431	0.267748
Q9H8Y8	Golgi reassembly-stacking protein 2	GORASP2	1.45077	0.268722
Q01813	ATP-dependent 6-phosphofructokinase, platelet type	PFKP	-1.63152	0.269753
P56270	Myc-associated zinc finger protein	MAZ	-2.42717	0.270377
Q15637	Splicing factor 1	SF1	1.61165	0.271375
Q8TEW0	Partitioning defective 3 homolog	PARD3	-1.52084	0.27235
Q5T5U3	Rho GTPase-activating protein 21	ARHGAP21	-1.83937	0.273049
Q8NBN3	Transmembrane protein 87A	TMEM87A	1.76234	0.276724
Q68DQ2	Very large A-kinase anchor protein	CRYBG3	-1.59656	0.278955
Q13257	Mitotic spindle assembly checkpoint protein MAD2A	MAD2L1	1.81911	0.279978
Q9NP73	Putative bifunctional UDP-N-acetylglucosamine transferase and deubiquitinase ALG13	ALG13	1.51852	0.282947
P50748	Kinetochore-associated protein 1	KNTC1	-1.52389	0.284837
Q13586	Stromal interaction molecule 1	STIM1	1.49893	0.285343
Q8WV41	Sorting nexin-33	SNX33	-2.09621	0.285874
P01857	Immunoglobulin heavy constant gamma 1	IGHG1	-1.4111	0.285979
Q9NU19	TBC1 domain family member 22B	TBC1D22B	1.43589	0.287125
Q86V48	Leucine zipper protein 1	LUZP1	1.64307	0.292035
Q8WX93	Palladin	PALLD	1.36976	0.292166
O95619	YEATS domain-containing protein 4	YEATS4	1.6858	0.292526
O75161	Nephrocystin-4	NPHP4	-1.55039	0.292583
Q9Y6I9	Testis-expressed protein 264	TEX264	1.71231	0.292981
Q5T5Y3	Calmodulin-regulated spectrin-associated protein 1	CAMSAP1	-1.8159	0.293359
O95400	CD2 antigen cytoplasmic tail-binding protein 2	CD2BP2	-1.55449	0.295198
Q92890	Ubiquitin recognition factor in ER-associated degradation protein 1	UFD1	1.56013	0.296327
Q9NPG3	Ubinuclein-1	UBN1	-1.66303	0.29635
Q7L7X3	Serine/threonine-protein kinase TAO1	TAOK1	-1.63352	0.297794
P16383	Intron Large complex component GCFC2	GCFC2	-1.50095	0.300715
Q8NDD1	Uncharacterized protein C1orf131	C1orf131	-1.70728	0.301043
Q8IUD2	ELKS/Rab6-interacting/CAST family member 1	ERC1	1.39539	0.302455
Q5JSH3	WD repeat-containing protein 44	WDR44	1.60214	0.303143
Q15545	Transcription initiation factor TFIID subunit 7	TAF7	1.51587	0.305491
Q9Y5M8	Signal recognition particle receptor subunit beta	SRPRB	1.60543	0.30721
Q00535	Cyclin-dependent kinase 5	CDK5	-1.35771	0.308027
P49643	DNA primase large subunit	PRIM2	1.57121	0.311355
Q8NF37	Lysophosphatidylcholine acyltransferase 1	LPCAT1	-1.71713	0.31301
O14523	Phospholipid transfer protein C2CD2L	C2CD2L	-1.44875	0.313408
Q9UPU7	TBC1 domain family member 2B	TBC1D2B	1.38762	0.313429
Q86YS7	C2 domain-containing protein 5	C2CD5	-1.73116	0.31393
Q96GQ7	Probable ATP-dependent RNA helicase DDX27	DDX27	-1.35663	0.314108
Q9ULV4	Coronin-1C	CORO1C	-1.71221	0.318233
Q93009	Ubiquitin carboxyl-terminal hydrolase 7	USP7	-1.35816	0.320145
Q16625	Occludin	OCLN	1.3578	0.324113
Q9H7C9	Mth938 domain-containing protein	AAMDC	1.43591	0.324259
P25398	40S ribosomal protein S12	RPS12	1.41094	0.325243
Q8TDD1	ATP-dependent RNA helicase DDX54	DDX54	-1.36941	0.326077
Q9C0D5	Protein TANC1	TANC1	-1.52189	0.326627
Q16513	Serine/threonine-protein kinase N2	PKN2	1.68062	0.326879
P47756	F-actin-capping protein subunit beta	CAPZB	-1.64123	0.327367
Q13573	SNW domain-containing protein 1	SNW1	-1.36941	0.328821
P35240	Merlin	NF2	-1.75731	0.33009
Q9P021	Cysteine-rich PDZ-binding protein	CRIPT	-2.40208	0.330532
Q96QE5	Transcription elongation factor, mitochondrial	TEFM	-2.1855	0.330643
P08237	ATP-dependent 6-phosphofructokinase, muscle type	PFKM	-1.41891	0.331569
Q8IV38	Ankyrin repeat and MYND domain-containing protein 2	ANKMY2	1.60761	0.331715
Q8TBX8	Phosphatidylinositol 5-phosphate 4-kinase type-2 gamma	PIP4K2C	-1.4705	0.331878
Q8IYB5	Stromal membrane-associated protein 1	SMAP1	1.83627	0.33212
P33121	Long-chain-fatty-acid--CoA ligase 1	ACSL1	-1.40664	0.334035
O43663	Protein regulator of cytokinesis 1	PRC1	-1.36363	0.33548
P12956	X-ray repair cross-complementing protein 6	XRCC6	1.73416	0.336813
Q658Y4	Protein FAM91A1	FAM91A1	1.32742	0.337
Q8IY81	pre-rRNA 2'-O-ribose RNA methyltransferase FTSJ3	FTSJ3	-1.20415	0.339166
O00203	AP-3 complex subunit beta-1	AP3B1	-1.33837	0.340874
Q6FI81	Anamorsin	CIAPIN1	1.25749	0.341038
Q14145	Kelch-like ECH-associated protein 1	KEAP1	1.27062	0.343511
Q15758	Neutral amino acid transporter B(0)	SLC1A5	1.37166	0.347684
P51991	Heterogeneous nuclear ribonucleoprotein A3	HNRNPA3	2.12931	0.348216
P36542	ATP synthase subunit gamma, mitochondrial	ATP5F1C	-1.45423	0.351029
P84022	Mothers against decapentaplegic homolog 3	SMAD3	-1.27753	0.351928
Q9Y294	Histone chaperone ASF1A	ASF1A	-1.59455	0.353033
P36405	ADP-ribosylation factor-like protein 3	ARL3	-1.40804	0.35611
Q13459	Unconventional myosin-IXb	MYO9B	1.45319	0.357244
Q96EX3	Cytoplasmic dynein 2 intermediate chain 2	DYNC2I2	-1.33144	0.358091
P55060	Exportin-2	CSE1L	1.59736	0.361668
Q9BZE4	GTP-binding protein 4	GTPBP4	-1.32099	0.362262
Q15361	Transcription termination factor 1	TTF1	-1.30821	0.362974
Q8NF91	Nesprin-1	SYNE1	1.5881	0.363371
Q92841	Probable ATP-dependent RNA helicase DDX17	DDX17	-1.24389	0.365093
Q13523	Serine/threonine-protein kinase PRP4 homolog	PRPF4B	-1.34902	0.369173
P04637	Cellular tumor antigen p53	TP53	-1.21257	0.370764
Q8TER5	Rho guanine nucleotide exchange factor 40	ARHGEF40	-1.25426	0.376541
O60934	Nibrin	NBN	-1.30824	0.377572
P32780	General transcription factor IIH subunit 1	GTF2H1	-1.20997	0.379743
Q5T280	Putative methyltransferase C9orf114	SPOUT1	-1.21591	0.381396
O75369	Filamin-B	FLNB	-1.24832	0.381438
P02545	Prelamin-A/C	LMNA	-1.44996	0.382511
Q9GZS1	DNA-directed RNA polymerase I subunit RPA49	POLR1E	-1.20249	0.382998
Q15181	Inorganic pyrophosphatase	PPA1	1.3012	0.3831
P60660	Myosin light polypeptide 6	MYL6	1.24353	0.383255
Q9NVV4	Poly(A) RNA polymerase, mitochondrial	MTPAP	-1.20447	0.383498
Q15382	GTP-binding protein Rheb	RHEB	1.16488	0.385956
O95402	Mediator of RNA polymerase II transcription subunit 26	MED26	-1.21155	0.386556
Q9Y4W2	Ribosomal biogenesis protein LAS1L	LAS1L	-1.50506	0.387218
Q9BTX1	Nucleoporin NDC1	NDC1	1.3418	0.388379
O75376	Nuclear receptor corepressor 1	NCOR1	-1.30373	0.388663
Q9ULW3	Activator of basal transcription 1	ABT1	-1.22713	0.389153
Q9BUF5	Tubulin beta-6 chain	TUBB6	1.3275	0.389393
B5ME19	Eukaryotic translation initiation factor 3 subunit C-like protein	EIF3CL	1.33714	0.390322
Q9NXW2	DnaJ homolog subfamily B member 12	DNAJB12	1.46209	0.39104
O15120	1-acyl-sn-glycerol-3-phosphate acyltransferase beta	AGPAT2	1.34167	0.391301
Q12955	Ankyrin-3	ANK3	-1.18866	0.391343
Q9Y3D7	Mitochondrial import inner membrane translocase subunit TIM16	PAM16	1.32669	0.393239
Q8IXH7	Negative elongation factor C/D	NELFCD	-1.45085	0.395217
Q9H2J4	Phosducin-like protein 3	PDCL3	-1.61272	0.395441
O75962	Triple functional domain protein	TRIO	-1.38766	0.397639
Q9ULK5	Vang-like protein 2	VANGL2	1.31774	0.398048
Q92900	Regulator of nonsense transcripts 1	UPF1	-1.22909	0.398724
Q9BVV7	Mitochondrial import inner membrane translocase subunit Tim21	TIMM21	-1.31372	0.400167
P84157	Matrix-remodeling-associated protein 7	MXRA7	1.23586	0.401014
Q9Y484	WD repeat domain phosphoinositide-interacting protein 4	WDR45	1.4547	0.403104
P11274	Breakpoint cluster region protein	BCR	1.36082	0.405995
Q16600	Zinc finger protein 239	ZNF239	1.98005	0.406638
Q14152	Eukaryotic translation initiation factor 3 subunit A	EIF3A	-1.25909	0.407546
Q9UQ35	Serine/arginine repetitive matrix protein 2	SRRM2	-1.22878	0.408494
Q9BVJ6	U3 small nucleolar RNA-associated protein 14 homolog A	UTP14A	-1.20284	0.408783
P06454	Prothymosin alpha	PTMA	1.34729	0.409076
Q14203	Dynactin subunit 1	DCTN1	-1.28081	0.412952
P08240	Signal recognition particle receptor subunit alpha	SRPRA	-1.33794	0.413166
Q16658	Fascin	FSCN1	-1.59127	0.41377
Q49AM3	Tetratricopeptide repeat protein 31	TTC31	-1.30877	0.416521
O00410	Importin-5	IPO5	-1.16502	0.42069
O60493	Sorting nexin-3	SNX3	1.24007	0.420871
Q53GQ0	Very-long-chain 3-oxoacyl-CoA reductase	HSD17B12	-1.22891	0.420945
Q52LW3	Rho GTPase-activating protein 29	ARHGAP29	-1.45561	0.423059
Q9NZM3	Intersectin-2	ITSN2	-1.27293	0.423486
Q96RQ3	Methylcrotonoyl-CoA carboxylase subunit alpha, mitochondrial	MCCC1	-1.19567	0.426161
O43670	BUB3-interacting and GLEBS motif-containing protein ZNF207	ZNF207	-1.13213	0.426732
Q8NC60	Nitric oxide-associated protein 1	NOA1	-1.19774	0.426892
Q99567	Nuclear pore complex protein Nup88	NUP88	-1.12524	0.427484
Q07812	Apoptosis regulator BAX	BAX	1.11232	0.428654
Q9NY61	Protein AATF	AATF	-1.14337	0.429311
Q14697	Neutral alpha-glucosidase AB	GANAB	-1.19226	0.429809
Q6DD87	Zinc finger protein 787	ZNF787	1.53867	0.430542
Q8IVH8	Mitogen-activated protein kinase kinase kinase kinase 3	MAP4K3	1.24725	0.430593
Q96TA2	ATP-dependent zinc metalloprotease YME1L1	YME1L1	1.26355	0.43247
P61006	Ras-related protein Rab-8A	RAB8A	1.13223	0.433544
Q9BRX8	Peroxiredoxin-like 2A	PRXL2A	1.16575	0.435499
Q9UPP1	Histone lysine demethylase PHF8	PHF8	-1.12489	0.437764
P48029	Sodium- and chloride-dependent creatine transporter 1	SLC6A8	1.19991	0.438058
Q6WCQ1	Myosin phosphatase Rho-interacting protein	MPRIP	-1.20882	0.438924
Q14137	Ribosome biogenesis protein BOP1	BOP1	-1.10348	0.439033
O95208	Epsin-2	EPN2	1.21526	0.439479
Q5H9R7	Serine/threonine-protein phosphatase 6 regulatory subunit 3	PPP6R3	-1.26953	0.440798
Q9BQI0	Allograft inflammatory factor 1-like	AIF1L	1.07674	0.440975
O75674	TOM1-like protein 1	TOM1L1	1.13606	0.441588
O94874	E3 UFM1-protein ligase 1	UFL1	-1.16646	0.442288
Q13123	Protein Red	IK	-1.19248	0.442942
Q9BXS6	Nucleolar and spindle-associated protein 1	NUSAP1	-1.26362	0.443811
P50747	Biotin--protein ligase	HLCS	-1.07074	0.44429
Q9H2M9	Rab3 GTPase-activating protein non-catalytic subunit	RAB3GAP2	1.10452	0.447218
Q63HN8	E3 ubiquitin-protein ligase RNF213	RNF213	-1.11452	0.451511
P13667	Protein disulfide-isomerase A4	PDIA4	1.18887	0.45436
P60468	Protein transport protein Sec61 subunit beta	SEC61B	1.0964	0.456264
Q15654	Thyroid receptor-interacting protein 6	TRIP6	-1.37419	0.457448
Q9P031	Thyroid transcription factor 1-associated protein 26	CCDC59	-1.42728	0.458123
Q9NRW1	Ras-related protein Rab-6B	RAB6B	1.07918	0.458542
Q9NR31	GTP-binding protein SAR1a	SAR1A	1.12378	0.459369
P04844	Dolichyl-diphosphooligosaccharide--protein glycosyltransferase subunit 2	RPN2	-1.24032	0.459562
O95391	Pre-mRNA-splicing factor SLU7	SLU7	-1.06719	0.460803
A1X283	SH3 and PX domain-containing protein 2B	SH3PXD2B	1.13961	0.46162
Q5JTW2	Centrosomal protein of 78 kDa	CEP78	1.23562	0.461632
Q8N6H7	ADP-ribosylation factor GTPase-activating protein 2	ARFGAP2	1.0742	0.462447
A8MPP1	Putative ATP-dependent RNA helicase DDX11-like protein 8	DDX11L8	-1.30156	0.463749
P24534	Elongation factor 1-beta	EEF1B2	-1.05619	0.46454
Q9BRS2	Serine/threonine-protein kinase RIO1	RIOK1	1.60879	0.464786
Q9BSJ2	Gamma-tubulin complex component 2	TUBGCP2	-1.13097	0.464937
Q5H9L4	Transcription initiation factor TFIID subunit 7-like	TAF7L	-1.14079	0.466237
Q9NRY5	Protein FAM114A2	FAM114A2	-1.10509	0.46694
Q6UB99	Ankyrin repeat domain-containing protein 11	ANKRD11	-1.08986	0.467328
Q15121	Astrocytic phosphoprotein PEA-15	PEA15	1.13451	0.467475
Q9BXI6	TBC1 domain family member 10A	TBC1D10A	-1.04937	0.468223
Q5BJF6	Outer dense fiber protein 2	ODF2	1.24533	0.469085
Q9BT92	Trichoplein keratin filament-binding protein	TCHP	1.0723	0.471835
P62318	Small nuclear ribonucleoprotein Sm D3	SNRPD3	-1.11197	0.472302
P14923	Junction plakoglobin	JUP	-1.0885	0.472384
P35580	Myosin-10	MYH10	1.18288	0.475032
Q9Y4P3	Transducin beta-like protein 2	TBL2	-1.37608	0.477042
Q5M775	Cytospin-B	SPECC1	-1.16759	0.478102
P11216	Glycogen phosphorylase, brain form	PYGB	-1.21471	0.478608
Q14683	Structural maintenance of chromosomes protein 1A	SMC1A	1.06089	0.47876
P01834	Immunoglobulin kappa constant	IGKC	-1.02571	0.482889
Q7Z3U7	Protein MON2 homolog	MON2	1.12268	0.483397
Q9Y520	Protein PRRC2C	PRRC2C	1.19496	0.483967
Q96HY6	DDRGK domain-containing protein 1	DDRGK1	1.08439	0.484395
O14737	Programmed cell death protein 5	PDCD5	1.04046	0.484436
P57105	Synaptojanin-2-binding protein	SYNJ2BP	1.11708	0.486017
Q96MW1	Coiled-coil domain-containing protein 43	CCDC43	1.02875	0.489344
Q9UPQ9	Trinucleotide repeat-containing gene 6B protein	TNRC6B	1.15746	0.491072
Q9BYG3	MKI67 FHA domain-interacting nucleolar phosphoprotein	NIFK	-1.08812	0.492713
Q96GA3	Protein LTV1 homolog	LTV1	1.15646	0.493556
O14545	TRAF-type zinc finger domain-containing protein 1	TRAFD1	1.15129	0.493682
P31689	DnaJ homolog subfamily A member 1	DNAJA1	1.02863	0.493807
Q9HCL2	Glycerol-3-phosphate acyltransferase 1, mitochondrial	GPAM	1.04149	0.494234
Q8NE71	ATP-binding cassette sub-family F member 1	ABCF1	-1.20876	0.495387
P11498	Pyruvate carboxylase, mitochondrial	PC	-1.01583	0.495452
Q9UL15	BAG family molecular chaperone regulator 5	BAG5	-1.02962	0.49985
O15294	UDP-N-acetylglucosamine--peptide N-acetylglucosaminyltransferase 110 kDa subunit	OGT	-1.00259	0.500259
Q96C24	Synaptotagmin-like protein 4	SYTL4	-1.0579	0.501031
Q2M1P5	Kinesin-like protein KIF7	KIF7	1.26295	0.501654
O95248	Myotubularin-related protein 5	SBF1	-1.12538	0.501971
Q8IY21	Probable ATP-dependent RNA helicase DDX60	DDX60	-1.01996	0.504585
Q9UH92	Max-like protein X	MLX	0.998814	0.504594
P30050	60S ribosomal protein L12	RPL12	-1.07851	0.505107
P46782	40S ribosomal protein S5	RPS5	-1.03233	0.505333
Q9BQG0	Myb-binding protein 1A	MYBBP1A	1.58662	0.505935
O14617	AP-3 complex subunit delta-1	AP3D1	-0.992876	0.506474
P56589	Peroxisomal biogenesis factor 3	PEX3	0.991642	0.507274
O60884	DnaJ homolog subfamily A member 2	DNAJA2	1.02204	0.507498
P61011	Signal recognition particle 54 kDa protein	SRP54	0.996157	0.508725
Q86UE4	Protein LYRIC	MTDH	-1.15128	0.509793
Q15042	Rab3 GTPase-activating protein catalytic subunit	RAB3GAP1	0.995921	0.50985
O15056	Synaptojanin-2	SYNJ2	1.08442	0.510568
Q96K12	Fatty acyl-CoA reductase 2	FAR2	-1.10453	0.513075
Q13177	Serine/threonine-protein kinase PAK 2	PAK2	1.03817	0.51517
Q2TBE0	CWF19-like protein 2	CWF19L2	-0.99059	0.51572
Q01995	Transgelin	TAGLN	0.987317	0.516681
Q14738	Serine/threonine-protein phosphatase 2A 56 kDa regulatory subunit delta isoform	PPP2R5D	-1.00713	0.518749
Q9Y5V0	Zinc finger protein 706	ZNF706	1.12886	0.519171
O95470	Sphingosine-1-phosphate lyase 1	SGPL1	1.25412	0.52475
Q5VTL8	Pre-mRNA-splicing factor 38B	PRPF38B	-0.970057	0.525361
P27348	14-3-3 protein theta	YWHAQ	-1.01993	0.525611
Q96GP6	Scavenger receptor class F member 2	SCARF2	-0.997161	0.526369
Q9NX24	H/ACA ribonucleoprotein complex subunit 2	NHP2	1.08619	0.526872
Q9H1J1	Regulator of nonsense transcripts 3A	UPF3A	-1.02614	0.528154
Q13085	Acetyl-CoA carboxylase 1	ACACA	-0.96195	0.528168
P00558	Phosphoglycerate kinase 1	PGK1	0.971845	0.528673
Q8WU79	Stromal membrane-associated protein 2	SMAP2	1.01169	0.52899
Q92878	DNA repair protein RAD50	RAD50	-1.05348	0.529096
Q14C86	GTPase-activating protein and VPS9 domain-containing protein 1	GAPVD1	0.972975	0.529612
Q9NQC7	Ubiquitin carboxyl-terminal hydrolase CYLD	CYLD	1.23993	0.529785
Q9NXE8	Pre-mRNA-splicing factor CWC25 homolog	CWC25	-0.959323	0.530532
Q86UB9	Transmembrane protein 135	TMEM135	-0.956635	0.532213
Q15388	Mitochondrial import receptor subunit TOM20 homolog	TOMM20	1.02425	0.532253
Q9UKY7	Protein CDV3 homolog	CDV3	0.975156	0.532896
Q7L014	Probable ATP-dependent RNA helicase DDX46	DDX46	0.968745	0.533669
P50395	Rab GDP dissociation inhibitor beta	GDI2	1.035	0.533845
P02533	Keratin, type I cytoskeletal 14	KRT14	0.953137	0.534152
Q9UKS6	Protein kinase C and casein kinase substrate in neurons protein 3	PACSIN3	-0.973186	0.535695
Q9Y6M7	Sodium bicarbonate cotransporter 3	SLC4A7	0.965047	0.536197
P57772	Selenocysteine-specific elongation factor	EEFSEC	-1.05298	0.536486
Q99623	Prohibitin-2	PHB2	-0.945035	0.537801
Q9H444	Charged multivesicular body protein 4b	CHMP4B	0.942116	0.539617
P50479	PDZ and LIM domain protein 4	PDLIM4	1.1356	0.540223
Q9H501	ESF1 homolog	ESF1	-1.00428	0.54045
Q12923	Tyrosine-protein phosphatase non-receptor type 13	PTPN13	1.20174	0.540811
Q6PML9	Zinc transporter 9	SLC30A9	-0.987437	0.54124
Q99733	Nucleosome assembly protein 1-like 4	NAP1L4	0.951768	0.541369
Q15003	Condensin complex subunit 2	NCAPH	0.959216	0.542048
Q9H425	Uncharacterized protein C1orf198	C1orf198	0.935621	0.543445
O95140	Mitofusin-2	MFN2	1.04469	0.5436
P05783	Keratin, type I cytoskeletal 18	KRT18	0.982373	0.545221
Q03001	Dystonin	DST	0.93726	0.545294
Q8N2K0	Lysophosphatidylserine lipase ABHD12	ABHD12	-1.06572	0.545727
Q96HN2	Adenosylhomocysteinase 3	AHCYL2	0.950985	0.546149
Q8WVS4	Cytoplasmic dynein 2 intermediate chain 1	DYNC2I1	-0.934164	0.546242
Q9Y3D6	Mitochondrial fission 1 protein	FIS1	-0.967038	0.546897
Q9BYC9	39S ribosomal protein L20, mitochondrial	MRPL20	0.937867	0.547679
Q13310	Polyadenylate-binding protein 4	PABPC4	0.934805	0.54807
P0DMU7	Cancer/testis antigen family 45 member A6	CT45A6	-0.932057	0.548911
Q8WXX5	DnaJ homolog subfamily C member 9	DNAJC9	0.992645	0.549632
Q9P035	Very-long-chain (3R)-3-hydroxyacyl-CoA dehydratase 3	HACD3	-1.02892	0.549808
Q9UHK0	Nuclear fragile X mental retardation-interacting protein 1	NUFIP1	-0.945149	0.551614
Q9Y5X1	Sorting nexin-9	SNX9	-0.918741	0.555153
P01040	Cystatin-A	CSTA	-0.918558	0.555188
Q9NYF5	Protein FAM13B	FAM13B	0.921362	0.555277
Q8TED1	Probable glutathione peroxidase 8	GPX8	-0.918369	0.555943
Q9Y570	Protein phosphatase methylesterase 1	PPME1	-0.949425	0.556416
Q13618	Cullin-3	CUL3	-0.917499	0.557274
O60488	Long-chain-fatty-acid--CoA ligase 4	ACSL4	-0.913541	0.557285
Q9HB58	Sp110 nuclear body protein	SP110	-0.912499	0.558536
P51812	Ribosomal protein S6 kinase alpha-3	RPS6KA3	0.968731	0.558544
Q92540	Nonsense-mediated mRNA decay factor SMG7	SMG7	0.924876	0.561539
P05787	Keratin, type II cytoskeletal 8	KRT8	0.920338	0.563555
Q9BVC6	Transmembrane protein 109	TMEM109	0.946667	0.565501
P18615	Negative elongation factor E	NELFE	0.916773	0.565721
P40939	Trifunctional enzyme subunit alpha, mitochondrial	HADHA	-0.90927	0.565824
Q6ZW31	Rho GTPase-activating protein SYDE1	SYDE1	-0.947952	0.565901
P05556	Integrin beta-1	ITGB1	0.899338	0.566254
P52292	Importin subunit alpha-1	KPNA2	1.04843	0.566419
Q9H799	Ciliogenesis and planar polarity effector 1	CPLANE1	-0.897651	0.567637
Q15813	Tubulin-specific chaperone E	TBCE	0.896684	0.567753
Q96D09	G-protein coupled receptor-associated sorting protein 2	GPRASP2	-0.946818	0.571011
O60285	NUAK family SNF1-like kinase 1	NUAK1	-0.90717	0.571269
P61081	NEDD8-conjugating enzyme Ubc12	UBE2M	0.890684	0.571465
P50454	Serpin H1	SERPINH1	0.890314	0.572028
Q9NVU7	Protein SDA1 homolog	SDAD1	-0.889927	0.574381
Q5F1R6	DnaJ homolog subfamily C member 21	DNAJC21	-0.885407	0.574679
P33981	Dual specificity protein kinase TTK	TTK	0.898104	0.575291
P40763	Signal transducer and activator of transcription 3	STAT3	0.880393	0.575774
P52815	39S ribosomal protein L12, mitochondrial	MRPL12	0.925779	0.576675
O75122	CLIP-associating protein 2	CLASP2	0.934014	0.576724
P21675	Transcription initiation factor TFIID subunit 1	TAF1	-0.872057	0.582111
P35241	Radixin	RDX	0.86652	0.582213
Q12983	BCL2/adenovirus E1B 19 kDa protein-interacting protein 3	BNIP3	0.973418	0.582579
Q9NQC3	Reticulon-4	RTN4	0.87751	0.583151
O43837	Isocitrate dehydrogenase [NAD] subunit beta, mitochondrial	IDH3B	-0.988913	0.583566
Q9H0B6	Kinesin light chain 2	KLC2	1.06537	0.584679
Q13136	Liprin-alpha-1	PPFIA1	-1.05172	0.585094
P40227	T-complex protein 1 subunit zeta	CCT6A	0.862887	0.585394
O43684	Mitotic checkpoint protein BUB3	BUB3	-0.869066	0.585937
Q92928	Putative Ras-related protein Rab-1C	RAB1C	0.8652	0.587089
Q9P258	Protein RCC2	RCC2	-0.860434	0.587909
Q9P291	Armadillo repeat-containing X-linked protein 1	ARMCX1	-0.857934	0.588189
Q8IVF2	Protein AHNAK2	AHNAK2	-1.04535	0.588326
Q9NVI7	ATPase family AAA domain-containing protein 3A	ATAD3A	1.10531	0.588911
Q8WVX9	Fatty acyl-CoA reductase 1	FAR1	-0.854247	0.589273
P09874	Poly [ADP-ribose] polymerase 1	PARP1	-0.856335	0.589434
Q14739	Delta(14)-sterol reductase LBR	LBR	0.849521	0.591894
Q8TCT9	Minor histocompatibility antigen H13	HM13	0.849132	0.591912
Q6BDS2	UHRF1-binding protein 1	UHRF1BP1	0.866364	0.592273
P49757	Protein numb homolog	NUMB	-0.872025	0.59348
Q9UKJ3	G patch domain-containing protein 8	GPATCH8	-0.874144	0.594944
P20700	Lamin-B1	LMNB1	-0.843609	0.595228
P62269	40S ribosomal protein S18	RPS18	0.84625	0.595721
O43353	Receptor-interacting serine/threonine-protein kinase 2	RIPK2	-0.843145	0.596519
Q00765	Receptor expression-enhancing protein 5	REEP5	0.863319	0.598332
Q9UL25	Ras-related protein Rab-21	RAB21	0.836505	0.598367
Q7Z4H7	HAUS augmin-like complex subunit 6	HAUS6	0.866979	0.600774
Q9NQ48	Leucine zipper transcription factor-like protein 1	LZTFL1	0.834675	0.601052
Q9BZI7	Regulator of nonsense transcripts 3B	UPF3B	-0.86578	0.60112
P18583	Protein SON	SON	-0.907318	0.601593
Q9BZH6	WD repeat-containing protein 11	WDR11	0.847049	0.601653
O95757	Heat shock 70 kDa protein 4L	HSPA4L	-0.834907	0.602233
Q12979	Active breakpoint cluster region-related protein	ABR	0.857633	0.603545
P16949	Stathmin	STMN1	0.842801	0.604502
P63104	14-3-3 protein zeta/delta	YWHAZ	0.820901	0.606541
Q8TCG1	Protein CIP2A	CIP2A	0.828659	0.606945
Q9UBP9	PTB domain-containing engulfment adapter protein 1	GULP1	0.873574	0.607493
Q29RF7	Sister chromatid cohesion protein PDS5 homolog A	PDS5A	-0.969015	0.611444
P09651	Heterogeneous nuclear ribonucleoprotein A1	HNRNPA1	-0.812985	0.613867
Q5JTV8	Torsin-1A-interacting protein 1	TOR1AIP1	0.916528	0.614858
Q14157	Ubiquitin-associated protein 2-like	UBAP2L	0.868116	0.616235
O95232	Luc7-like protein 3	LUC7L3	0.805431	0.616355
Q9HA65	TBC1 domain family member 17	TBC1D17	0.805243	0.61637
Q5HYI8	Rab-like protein 3	RABL3	0.806028	0.618097
Q96CT7	Coiled-coil domain-containing protein 124	CCDC124	0.802195	0.619036
P78318	Immunoglobulin-binding protein 1	IGBP1	0.797406	0.620144
Q9UMY1	Nucleolar protein 7	NOL7	-0.797802	0.620295
Q9H6J7	Centriolar satellite-associated tubulin polyglutamylase complex regulator 1	CSTPP1	0.796947	0.62109
Q8N9U0	Tandem C2 domains nuclear protein	TC2N	-0.812219	0.621232
Q9UBF2	Coatomer subunit gamma-2	COPG2	-0.819866	0.622636
Q99442	Translocation protein SEC62	SEC62	-0.789376	0.626299
P56182	Ribosomal RNA processing protein 1 homolog A	RRP1	0.859858	0.626374
Q8TD26	Chromodomain-helicase-DNA-binding protein 6	CHD6	-0.793321	0.626651
O94927	HAUS augmin-like complex subunit 5	HAUS5	0.865403	0.626821
Q13190	Syntaxin-5	STX5	0.798171	0.627863
Q96ME7	Zinc finger protein 512	ZNF512	-0.788579	0.627869
Q96A33	PAT complex subunit CCDC47	CCDC47	0.795157	0.628072
Q86YR5	G-protein-signaling modulator 1	GPSM1	0.793206	0.628935
P29317	Ephrin type-A receptor 2	EPHA2	0.77613	0.629675
A0A8I5KQE6	Ribosomal protein SA pseudogene 58	RPSAP58	-0.817983	0.629961
Q6SJ93	Serine protease FAM111B	FAM111B	-0.780383	0.629975
P62330	ADP-ribosylation factor 6	ARF6	-0.82236	0.63027
Q9Y679	Lipid droplet-regulating VLDL assembly factor AUP1	AUP1	0.778073	0.63045
O95359	Transforming acidic coiled-coil-containing protein 2	TACC2	-0.785787	0.630712
P30414	NK-tumor recognition protein	NKTR	-0.780538	0.6313
P48444	Coatomer subunit delta	ARCN1	0.778877	0.631443
Q9BT88	Synaptotagmin-11	SYT11	-0.836169	0.63203
Q12816	Trophinin	TRO	-0.772884	0.633936
Q96EY4	Translation machinery-associated protein 16	TMA16	-0.786515	0.634907
O95721	Synaptosomal-associated protein 29	SNAP29	0.766264	0.63515
Q13347	Eukaryotic translation initiation factor 3 subunit I	EIF3I	0.778175	0.635709
Q8IWZ3	Ankyrin repeat and KH domain-containing protein 1	ANKHD1	-0.798066	0.635712
Q9HCD6	Protein TANC2	TANC2	-0.793238	0.637542
P32969	60S ribosomal protein L9	RPL9P9	0.762724	0.639332
Q13823	Nucleolar GTP-binding protein 2	GNL2	-0.784063	0.639413
Q9UNF1	Melanoma-associated antigen D2	MAGED2	0.773449	0.64006
P49815	Tuberin	TSC2	-0.771679	0.64272
O95573	Fatty acid CoA ligase Acsl3	ACSL3	-0.752291	0.643265
Q86X95	Corepressor interacting with RBPJ 1	CIR1	-0.758417	0.643622
Q9BQE5	Apolipoprotein L2	APOL2	0.753586	0.643655
P52429	Diacylglycerol kinase epsilon	DGKE	-0.758894	0.643698
Q8N3C0	Activating signal cointegrator 1 complex subunit 3	ASCC3	-0.791931	0.644491
Q96D71	RalBP1-associated Eps domain-containing protein 1	REPS1	-0.819753	0.644762
Q9Y285	Phenylalanine--tRNA ligase alpha subunit	FARSA	0.968465	0.644836
Q9NQ66	1-phosphatidylinositol 4,5-bisphosphate phosphodiesterase beta-1	PLCB1	0.761983	0.64519
Q9NRZ9	Lymphoid-specific helicase	HELLS	0.767206	0.645279
Q07960	Rho GTPase-activating protein 1	ARHGAP1	0.75463	0.646516
P50851	Lipopolysaccharide-responsive and beige-like anchor protein	LRBA	-0.749263	0.647266
Q9NYJ8	TGF-beta-activated kinase 1 and MAP3K7-binding protein 2	TAB2	0.753829	0.647349
Q96HS1	Serine/threonine-protein phosphatase PGAM5, mitochondrial	PGAM5	0.776359	0.647899
Q96K76	Ubiquitin carboxyl-terminal hydrolase 47	USP47	0.790234	0.649439
Q9NWT8	Aurora kinase A-interacting protein	AURKAIP1	-0.792025	0.650171
Q9UG63	ATP-binding cassette sub-family F member 2	ABCF2	0.735539	0.651324
Q15208	Serine/threonine-protein kinase 38	STK38	0.758691	0.651887
Q02040	A-kinase anchor protein 17A	AKAP17A	0.759228	0.653566
P60953	Cell division control protein 42 homolog	CDC42	-0.729122	0.654735
O95163	Elongator complex protein 1	ELP1	0.73357	0.65604
O00400	Acetyl-coenzyme A transporter 1	SLC33A1	-0.72289	0.656247
Q9GZY8	Mitochondrial fission factor	MFF	0.971361	0.65655
P33897	ATP-binding cassette sub-family D member 1	ABCD1	-0.76844	0.656855
Q05823	2-5A-dependent ribonuclease	RNASEL	-0.723192	0.657277
P53680	AP-2 complex subunit sigma	AP2S1	-0.745953	0.657481
Q13325	Interferon-induced protein with tetratricopeptide repeats 5	IFIT5	0.718371	0.663243
Q32MZ4	Leucine-rich repeat flightless-interacting protein 1	LRRFIP1	0.757869	0.66396
Q9UER7	Death domain-associated protein 6	DAXX	0.759644	0.664507
O94842	TOX high mobility group box family member 4	TOX4	-0.76897	0.664682
Q9NQZ2	Something about silencing protein 10	UTP3	0.715751	0.665138
Q9HB71	Calcyclin-binding protein	CACYBP	-0.760602	0.665209
Q9NVM4	Protein arginine N-methyltransferase 7	PRMT7	-0.727584	0.667186
Q15233	Non-POU domain-containing octamer-binding protein	NONO	0.703493	0.668044
Q15056	Eukaryotic translation initiation factor 4H	EIF4H	0.722131	0.669047
Q6ZSR9	Uncharacterized protein FLJ45252		-0.719355	0.669136
Q9BWH2	FUN14 domain-containing protein 2	FUNDC2	0.737147	0.669222
Q86YZ3	Hornerin	HRNR	-0.717671	0.669567
Q9ULE6	Paladin	PALD1	-0.702435	0.669804
P37802	Transgelin-2	TAGLN2	0.717398	0.669914
Q56VL3	OCIA domain-containing protein 2	OCIAD2	0.707943	0.670648
Q9UDY2	Tight junction protein ZO-2	TJP2	-0.728986	0.670681
P22314	Ubiquitin-like modifier-activating enzyme 1	UBA1	-0.714038	0.670697
Q02952	A-kinase anchor protein 12	AKAP12	-0.72204	0.672208
Q14241	Elongin-A	ELOA	-0.723119	0.674708
O43290	U4/U6.U5 tri-snRNP-associated protein 1	SART1	-0.700375	0.674812
Q5T6F2	Ubiquitin-associated protein 2	UBAP2	0.687768	0.675651
P62263	40S ribosomal protein S14	RPS14	-0.830624	0.677423
Q9H3N1	Thioredoxin-related transmembrane protein 1	TMX1	0.683931	0.677928
P17480	Nucleolar transcription factor 1	UBTF	-0.731048	0.67845
Q02978	Mitochondrial 2-oxoglutarate/malate carrier protein	SLC25A11	0.79017	0.678631
Q9Y394	Dehydrogenase/reductase SDR family member 7	DHRS7	0.709602	0.678989
P22492	Histone H1t	H1-6	0.733131	0.679742
Q15907	Ras-related protein Rab-11B	RAB11B	0.727683	0.6803
O43933	Peroxisome biogenesis factor 1	PEX1	-0.745714	0.681455
Q96L58	Beta-1,3-galactosyltransferase 6	B3GALT6	0.681452	0.683134
O95372	Acyl-protein thioesterase 2	LYPLA2	0.683676	0.683422
Q92598	Heat shock protein 105 kDa	HSPH1	-0.666226	0.687086
P31153	S-adenosylmethionine synthase isoform type-2	MAT2A	-0.767562	0.688607
Q86UK7	E3 ubiquitin-protein ligase ZNF598	ZNF598	-0.66174	0.689287
O43399	Tumor protein D54	TPD52L2	0.677689	0.690944
Q9H0A0	RNA cytidine acetyltransferase	NAT10	-0.654988	0.694523
Q9H910	Jupiter microtubule associated homolog 2	JPT2	0.651494	0.694637
Q6DN12	Multiple C2 and transmembrane domain-containing protein 2	MCTP2	-0.648526	0.695621
P41091	Eukaryotic translation initiation factor 2 subunit 3	EIF2S3	-0.644234	0.695857
P08243	Asparagine synthetase [glutamine-hydrolyzing]	ASNS	-0.654273	0.695937
Q9Y508	E3 ubiquitin-protein ligase RNF114	RNF114	0.652798	0.696071
Q9UPQ3	Arf-GAP with GTPase, ANK repeat and PH domain-containing protein 1	AGAP1	-0.691985	0.696192
Q9H2D6	TRIO and F-actin-binding protein	TRIOBP	-0.650396	0.697455
P35658	Nuclear pore complex protein Nup214	NUP214	0.634418	0.7004
P26641	Elongation factor 1-gamma	EEF1G	-0.657509	0.700944
Q9UFW8	CGG triplet repeat-binding protein 1	CGGBP1	-0.67936	0.701115
Q9Y5Y5	Peroxisomal membrane protein PEX16	PEX16	0.663411	0.702137
Q32NB8	CDP-diacylglycerol--glycerol-3-phosphate 3-phosphatidyltransferase, mitochondrial	PGS1	0.691473	0.704896
P23528	Cofilin-1	CFL1	-0.725213	0.705727
Q9Y613	FH1/FH2 domain-containing protein 1	FHOD1	-0.630252	0.705946
P62820	Ras-related protein Rab-1A	RAB1A	0.621359	0.706224
P62847	40S ribosomal protein S24	RPS24	-0.658624	0.706658
Q92834	X-linked retinitis pigmentosa GTPase regulator	RPGR	0.624194	0.707304
Q9H0S4	Probable ATP-dependent RNA helicase DDX47	DDX47	-0.63662	0.707441
P62857	40S ribosomal protein S28	RPS28	0.635481	0.707463
P30153	Serine/threonine-protein phosphatase 2A 65 kDa regulatory subunit A alpha isoform	PPP2R1A	-0.624992	0.709188
Q9BZG1	Ras-related protein Rab-34	RAB34	0.658609	0.711694
O95292	Vesicle-associated membrane protein-associated protein B/C	VAPB	0.641715	0.711845
P62081	40S ribosomal protein S7	RPS7	0.642371	0.713523
P55084	Trifunctional enzyme subunit beta, mitochondrial	HADHB	-0.777565	0.714512
O60841	Eukaryotic translation initiation factor 5B	EIF5B	-0.670972	0.714845
P21359	Neurofibromin	NF1	-0.618702	0.715506
P63010	AP-2 complex subunit beta	AP2B1	-0.606238	0.71618
P16333	Cytoplasmic protein NCK1	NCK1	0.673862	0.717044
Q9UJV9	Probable ATP-dependent RNA helicase DDX41	DDX41	0.610708	0.717352
Q00059	Transcription factor A, mitochondrial	TFAM	0.601897	0.7174
Q15084	Protein disulfide-isomerase A6	PDIA6	0.669879	0.718498
P62244	40S ribosomal protein S15a	RPS15A	0.59807	0.718539
P23458	Tyrosine-protein kinase JAK1	JAK1	0.598104	0.71986
Q08945	FACT complex subunit SSRP1	SSRP1	0.603039	0.719926
Q9H8G2	Caspase activity and apoptosis inhibitor 1	CAAP1	-0.643986	0.720161
Q07820	Induced myeloid leukemia cell differentiation protein Mcl-1	MCL1	0.625872	0.720885
O75691	Small subunit processome component 20 homolog	UTP20	-0.602681	0.721225
Q3ZCQ8	Mitochondrial import inner membrane translocase subunit TIM50	TIMM50	-0.598807	0.722617
P33176	Kinesin-1 heavy chain	KIF5B	0.643509	0.722879
Q9UH65	Switch-associated protein 70	SWAP70	0.680155	0.723041
P53621	Coatomer subunit alpha	COPA	-0.591279	0.72502
Q8N6T3	ADP-ribosylation factor GTPase-activating protein 1	ARFGAP1	0.629567	0.725284
P29372	DNA-3-methyladenine glycosylase	MPG	-0.588301	0.725782
Q12872	Splicing factor, suppressor of white-apricot homolog	SFSWAP	-0.597347	0.726149
P32121	Beta-arrestin-2	ARRB2	-0.64187	0.727723
Q99615	DnaJ homolog subfamily C member 7	DNAJC7	-0.594645	0.728343
O43143	ATP-dependent RNA helicase DHX15	DHX15	-0.57571	0.72867
P11940	Polyadenylate-binding protein 1	PABPC1	0.604528	0.730011
Q08378	Golgin subfamily A member 3	GOLGA3	-0.649373	0.730128
Q8IX90	Spindle and kinetochore-associated protein 3	SKA3	-0.578271	0.731217
P51617	Interleukin-1 receptor-associated kinase 1	IRAK1	0.599128	0.7328
P17987	T-complex protein 1 subunit alpha	TCP1	-0.579191	0.733202
Q8N2F6	Armadillo repeat-containing protein 10	ARMC10	0.56813	0.734669
Q01105	Protein SET	SET	-0.566864	0.734752
P62906	60S ribosomal protein L10a	RPL10A	0.602249	0.734975
Q13131	5'-AMP-activated protein kinase catalytic subunit alpha-1	PRKAA1	-0.598656	0.735044
O75223	Gamma-glutamylcyclotransferase	GGCT	0.582597	0.73524
P51149	Ras-related protein Rab-7a	RAB7A	0.635324	0.738518
Q9UQB8	Brain-specific angiogenesis inhibitor 1-associated protein 2	BAIAP2	0.575638	0.738685
P30307	M-phase inducer phosphatase 3	CDC25C	0.566775	0.739078
Q14978	Nucleolar and coiled-body phosphoprotein 1	NOLC1	0.599038	0.74062
O75179	Ankyrin repeat domain-containing protein 17	ANKRD17	-0.56778	0.742523
P42704	Leucine-rich PPR motif-containing protein, mitochondrial	LRPPRC	0.577987	0.742794
O60518	Ran-binding protein 6	RANBP6	-0.547305	0.743353
Q14571	Inositol 1,4,5-trisphosphate receptor type 2	ITPR2	-0.549336	0.743443
P08238	Heat shock protein HSP 90-beta	HSP90AB1	-0.655144	0.743507
Q15390	Mitochondrial fission regulator 1	MTFR1	0.585664	0.74372
P16070	CD44 antigen	CD44	0.549436	0.743918
Q13442	28 kDa heat- and acid-stable phosphoprotein	PDAP1	0.580482	0.745371
Q96RL7	Intermembrane lipid transfer protein VPS13A	VPS13A	-0.563053	0.745842
P47813	Eukaryotic translation initiation factor 1A, X-chromosomal	EIF1AX	-0.552778	0.746779
P05114	Non-histone chromosomal protein HMG-14	HMGN1	0.559687	0.747564
P14625	Endoplasmin	HSP90B1	0.566008	0.747989
Q9NWS0	PIH1 domain-containing protein 1	PIH1D1	-0.541392	0.748685
Q07065	Cytoskeleton-associated protein 4	CKAP4	-0.653482	0.749456
P19338	Nucleolin	NCL	0.554849	0.753319
Q9UHR5	SAP30-binding protein	SAP30BP	0.566998	0.753754
Q8IYU8	Calcium uptake protein 2, mitochondrial	MICU2	-0.610352	0.754155
O00151	PDZ and LIM domain protein 1	PDLIM1	0.523697	0.75444
Q96EB1	Elongator complex protein 4	ELP4	-0.524519	0.754767
P35611	Alpha-adducin	ADD1	0.521965	0.755159
Q9NYV4	Cyclin-dependent kinase 12	CDK12	-0.521545	0.75613
O75330	Hyaluronan mediated motility receptor	HMMR	-0.525073	0.756299
O00232	26S proteasome non-ATPase regulatory subunit 12	PSMD12	-0.523791	0.757942
Q02790	Peptidyl-prolyl cis-trans isomerase FKBP4	FKBP4	-0.534588	0.758347
Q96C19	EF-hand domain-containing protein D2	EFHD2	0.542942	0.758414
P35659	Protein DEK	DEK	-0.584741	0.758645
P07737	Profilin-1	PFN1	0.571817	0.758942
Q8IZ21	Phosphatase and actin regulator 4	PHACTR4	-0.570795	0.759249
Q8WUY9	DEP domain-containing protein 1B	DEPDC1B	-0.521097	0.761575
Q6P996	Pyridoxal-dependent decarboxylase domain-containing protein 1	PDXDC1	0.586281	0.761867
P14618	Pyruvate kinase PKM	PKM	0.557206	0.762004
Q9H4L5	Oxysterol-binding protein-related protein 3	OSBPL3	0.50825	0.763044
B2RTY4	Unconventional myosin-IXa	MYO9A	-0.560842	0.764289
P62140	Serine/threonine-protein phosphatase PP1-beta catalytic subunit	PPP1CB	0.503735	0.764835
Q96KA5	Cleft lip and palate transmembrane protein 1-like protein	CLPTM1L	-0.527729	0.765324
P27797	Calreticulin	CALR	0.53174	0.766053
P05109	Protein S100-A8	S100A8	-0.506943	0.766162
Q9HDC5	Junctophilin-1	JPH1	-0.503231	0.766207
P42224	Signal transducer and activator of transcription 1-alpha/beta	STAT1	0.513465	0.7674
Q8TF44	C2 calcium-dependent domain-containing protein 4C	C2CD4C	0.500534	0.767513
Q6P1N0	Coiled-coil and C2 domain-containing protein 1A	CC2D1A	-0.495824	0.768262
P04083	Annexin A1	ANXA1	0.623654	0.76867
P31946	14-3-3 protein beta/alpha	YWHAB	-0.538523	0.769073
Q9UPS8	Ankyrin repeat domain-containing protein 26	ANKRD26	-0.557803	0.769365
Q96JH7	Deubiquitinating protein VCPIP1	VCPIP1	-0.558299	0.770415
P17812	CTP synthase 1	CTPS1	0.513795	0.771129
P81605	Dermcidin	DCD	-0.55361	0.77195
Q6P3W7	SCY1-like protein 2	SCYL2	0.497543	0.772415
Q9H019	Mitochondrial fission regulator 1-like	MTFR1L	-0.489362	0.772559
Q9C0C2	182 kDa tankyrase-1-binding protein	TNKS1BP1	-0.48529	0.772632
O60443	Gasdermin-E	GSDME	-0.487804	0.772669
Q14839	Chromodomain-helicase-DNA-binding protein 4	CHD4	-0.491496	0.774514
Q9NQV6	PR domain zinc finger protein 10	PRDM10	-0.501552	0.775475
P55209	Nucleosome assembly protein 1-like 1	NAP1L1	0.479966	0.777162
Q8WY36	HMG box transcription factor BBX	BBX	0.48017	0.777501
Q9UHD1	Cysteine and histidine-rich domain-containing protein 1	CHORDC1	0.480089	0.777805
P08195	4F2 cell-surface antigen heavy chain	SLC3A2	0.509642	0.778349
P63151	Serine/threonine-protein phosphatase 2A 55 kDa regulatory subunit B alpha isoform	PPP2R2A	0.529939	0.778428
P26599	Polypyrimidine tract-binding protein 1	PTBP1	-0.581234	0.778464
Q3SXM5	Inactive hydroxysteroid dehydrogenase-like protein 1	HSDL1	-0.509201	0.778525
P45880	Voltage-dependent anion-selective channel protein 2	VDAC2	-0.47198	0.778598
Q8TC07	TBC1 domain family member 15	TBC1D15	0.635908	0.77864
Q99848	Probable rRNA-processing protein EBP2	EBNA1BP2	0.485671	0.779389
P53367	Arfaptin-1	ARFIP1	0.49507	0.780294
P21333	Filamin-A	FLNA	-0.525273	0.780651
P58107	Epiplakin	EPPK1	0.476338	0.78128
P46109	Crk-like protein	CRKL	0.47048	0.781285
Q9H0U4	Ras-related protein Rab-1B	RAB1B	0.637493	0.781719
P49458	Signal recognition particle 9 kDa protein	SRP9	-0.478107	0.782023
Q9NTJ3	Structural maintenance of chromosomes protein 4	SMC4	0.509883	0.782124
P20810	Calpastatin	CAST	0.476727	0.782273
Q96RS0	Trimethylguanosine synthase	TGS1	-0.515601	0.782487
O95793	Double-stranded RNA-binding protein Staufen homolog 1	STAU1	0.478792	0.782554
P49915	GMP synthase [glutamine-hydrolyzing]	GMPS	-0.48322	0.784175
Q3YEC7	Rab-like protein 6	RABL6	-0.464593	0.784836
Q13642	Four and a half LIM domains protein 1	FHL1	0.559448	0.786804
P21397	Amine oxidase [flavin-containing] A	MAOA	0.463562	0.787181
P52272	Heterogeneous nuclear ribonucleoprotein M	HNRNPM	-0.462129	0.787238
P23246	Splicing factor, proline- and glutamine-rich	SFPQ	0.453259	0.787489
P02786	Transferrin receptor protein 1	TFRC	0.492252	0.788075
P08779	Keratin, type I cytoskeletal 16	KRT16	0.462166	0.788586
P28288	ATP-binding cassette sub-family D member 3	ABCD3	-0.611633	0.789564
O75190	DnaJ homolog subfamily B member 6	DNAJB6	0.459065	0.789757
Q8NAN2	Mitoguardin 1	MIGA1	0.505193	0.79029
Q13613	Myotubularin-related protein 1	MTMR1	-0.48086	0.790728
O00763	Acetyl-CoA carboxylase 2	ACACB	-0.488991	0.79096
Q8NDI1	EH domain-binding protein 1	EHBP1	0.451365	0.791258
P06576	ATP synthase subunit beta, mitochondrial	ATP5F1B	-0.53606	0.792257
P30519	Heme oxygenase 2	HMOX2	0.476308	0.793119
O75131	Copine-3	CPNE3	-0.451497	0.793434
Q96KG9	N-terminal kinase-like protein	SCYL1	-0.515655	0.793717
P00387	NADH-cytochrome b5 reductase 3	CYB5R3	0.468216	0.794206
Q86UP2	Kinectin	KTN1	0.441318	0.795371
Q14498	RNA-binding protein 39	RBM39	-0.448656	0.795795
Q15649	Zinc finger HIT domain-containing protein 3	ZNHIT3	-0.502012	0.795905
Q8N111	Cell cycle exit and neuronal differentiation protein 1	CEND1	0.462449	0.796823
P39023	60S ribosomal protein L3	RPL3	-0.429746	0.798165
P29692	Elongation factor 1-delta	EEF1D	0.433192	0.798793
Q13404	Ubiquitin-conjugating enzyme E2 variant 1	UBE2V1	0.519954	0.799622
P50402	Emerin	EMD	0.445289	0.800907
Q5SW79	Centrosomal protein of 170 kDa	CEP170	-0.428278	0.801405
Q7L9L4	MOB kinase activator 1B	MOB1B	0.486731	0.801465
Q96TA1	Protein Niban 2	NIBAN2	-0.44577	0.802607
Q9NSE4	Isoleucine--tRNA ligase, mitochondrial	IARS2	-0.421001	0.802907
Q7Z4H3	5'-deoxynucleotidase HDDC2	HDDC2	0.502656	0.803351
P62241	40S ribosomal protein S8	RPS8	-0.488575	0.80455
P18621	60S ribosomal protein L17	RPL17	-0.530316	0.804608
O75821	Eukaryotic translation initiation factor 3 subunit G	EIF3G	0.43316	0.804831
O75787	Renin receptor	ATP6AP2	-0.434802	0.805084
Q9Y230	RuvB-like 2	RUVBL2	-0.46275	0.805099
P62917	60S ribosomal protein L8	RPL8	-0.499565	0.80537
Q15365	Poly(rC)-binding protein 1	PCBP1	0.455304	0.805908
Q9NP64	Zinc finger CCHC domain-containing protein 17	ZCCHC17	-0.53285	0.805965
O75533	Splicing factor 3B subunit 1	SF3B1	-0.418289	0.806173
Q9NV70	Exocyst complex component 1	EXOC1	-0.419669	0.807262
Q8WWK9	Cytoskeleton-associated protein 2	CKAP2	-0.417901	0.807292
P22626	Heterogeneous nuclear ribonucleoproteins A2/B1	HNRNPA2B1	-0.459631	0.807292
Q9NWQ4	G patch domain-containing protein 2-like	GPATCH2L	-0.42597	0.807497
Q7Z569	BRCA1-associated protein	BRAP	0.409142	0.809317
Q96EX1	Small integral membrane protein 12	SMIM12	0.41347	0.809643
P11387	DNA topoisomerase 1	TOP1	0.41331	0.811007
P50991	T-complex protein 1 subunit delta	CCT4	-0.402589	0.81103
O96013	Serine/threonine-protein kinase PAK 4	PAK4	-0.407538	0.811262
Q9NVN8	Guanine nucleotide-binding protein-like 3-like protein	GNL3L	-0.404826	0.811463
P12268	Inosine-5'-monophosphate dehydrogenase 2	IMPDH2	-0.404904	0.811644
Q9H3U1	Protein unc-45 homolog A	UNC45A	-0.508241	0.812877
Q9Y6M1	Insulin-like growth factor 2 mRNA-binding protein 2	IGF2BP2	-0.405335	0.813355
P61247	40S ribosomal protein S3a	RPS3A	-0.4624	0.813625
Q92968	Peroxisomal membrane protein PEX13	PEX13	0.431994	0.815458
Q9H6T3	RNA polymerase II-associated protein 3	RPAP3	-0.393279	0.815697
Q9HB21	Pleckstrin homology domain-containing family A member 1	PLEKHA1	-0.393335	0.815743
Q9UPN3	Microtubule-actin cross-linking factor 1, isoforms 1/2/3/4/5	MACF1	-0.395733	0.815856
P80303	Nucleobindin-2	NUCB2	0.392345	0.816292
P49327	Fatty acid synthase	FASN	-0.421605	0.816824
P36404	ADP-ribosylation factor-like protein 2	ARL2	0.492546	0.817588
P29966	Myristoylated alanine-rich C-kinase substrate	MARCKS	-0.392951	0.817672
Q96TC7	Regulator of microtubule dynamics protein 3	RMDN3	0.474352	0.818794
Q14258	E3 ubiquitin/ISG15 ligase TRIM25	TRIM25	0.420397	0.818992
P17844	Probable ATP-dependent RNA helicase DDX5	DDX5	-0.441812	0.819294
P53999	Activated RNA polymerase II transcriptional coactivator p15	SUB1	-0.48192	0.81936
Q9BQ70	Transcription factor 25	TCF25	-0.439462	0.819797
Q86XL3	Ankyrin repeat and LEM domain-containing protein 2	ANKLE2	-0.386202	0.820349
P18206	Vinculin	VCL	0.499445	0.821571
Q5JTH9	RRP12-like protein	RRP12	-0.39635	0.821657
Q8IY17	Patatin-like phospholipase domain-containing protein 6	PNPLA6	-0.379481	0.821941
Q13435	Splicing factor 3B subunit 2	SF3B2	-0.383498	0.822239
Q9H6Z4	Ran-binding protein 3	RANBP3	0.453554	0.822296
P0CG08	Golgi pH regulator B	GPR89B	0.397011	0.822362
P06702	Protein S100-A9	S100A9	-0.37899	0.82282
Q15599	Na(+)/H(+) exchange regulatory cofactor NHE-RF2	SLC9A3R2	0.377201	0.823463
Q9UNZ2	NSFL1 cofactor p47	NSFL1C	0.393559	0.823672
Q9BVP2	Guanine nucleotide-binding protein-like 3	GNL3	-0.375836	0.82401
P16615	Sarcoplasmic/endoplasmic reticulum calcium ATPase 2	ATP2A2	0.438505	0.824578
O00541	Pescadillo homolog	PES1	0.507079	0.824619
A0FGR8	Extended synaptotagmin-2	ESYT2	0.376248	0.824649
O15027	Protein transport protein Sec16A	SEC16A	0.407509	0.82577
Q05655	Protein kinase C delta type	PRKCD	0.485256	0.826084
P35030	Trypsin-3	PRSS3	-0.439385	0.826328
Q9H4A6	Golgi phosphoprotein 3	GOLPH3	0.44462	0.826606
P11171	Protein 4.1	EPB41	0.405611	0.826749
Q96AG3	Mitochondrial outer membrane protein SLC25A46	SLC25A46	0.450758	0.826829
Q71RC2	La-related protein 4	LARP4	-0.372526	0.827592
Q2M2I8	AP2-associated protein kinase 1	AAK1	0.367502	0.82807
Q9Y2X3	Nucleolar protein 58	NOP58	-0.40494	0.828082
Q16891	MICOS complex subunit MIC60	IMMT	-0.392908	0.8283
Q9H788	SH2 domain-containing protein 4A	SH2D4A	0.36989	0.828544
Q5D862	Filaggrin-2	FLG2	0.450337	0.828644
Q9NRA8	Eukaryotic translation initiation factor 4E transporter	EIF4ENIF1	-0.434788	0.828889
Q8WUX9	Charged multivesicular body protein 7	CHMP7	0.398258	0.829213
P61978	Heterogeneous nuclear ribonucleoprotein K	HNRNPK	-0.431356	0.829215
P80723	Brain acid soluble protein 1	BASP1	0.404209	0.829748
Q96AC1	Fermitin family homolog 2	FERMT2	-0.376029	0.830187
P60903	Protein S100-A10	S100A10	0.374767	0.830544
Q15645	Pachytene checkpoint protein 2 homolog	TRIP13	0.383164	0.830883
Q9NP61	ADP-ribosylation factor GTPase-activating protein 3	ARFGAP3	0.412847	0.831392
Q9NPQ8	Synembryn-A	RIC8A	0.385258	0.831851
P52594	Arf-GAP domain and FG repeat-containing protein 1	AGFG1	0.366056	0.831982
P78527	DNA-dependent protein kinase catalytic subunit	PRKDC	-0.370798	0.832746
O75683	Surfeit locus protein 6	SURF6	0.380898	0.833172
Q53GG5	PDZ and LIM domain protein 3	PDLIM3	0.38502	0.833593
Q8N5F7	NF-kappa-B-activating protein	NKAP	-0.355641	0.83375
Q15149	Plectin	PLEC	0.356545	0.833992
Q8IVF7	Formin-like protein 3	FMNL3	-0.371734	0.834033
O75940	Survival of motor neuron-related-splicing factor 30	SMNDC1	0.359265	0.834211
P26038	Moesin	MSN	0.359089	0.835278
P23193	Transcription elongation factor A protein 1	TCEA1	0.354872	0.835604
P49674	Casein kinase I isoform epsilon	CSNK1E	-0.367265	0.835834
O95816	BAG family molecular chaperone regulator 2	BAG2	0.434452	0.836447
Q5SVZ6	Zinc finger MYM-type protein 1	ZMYM1	0.35137	0.836691
Q9NP72	Ras-related protein Rab-18	RAB18	0.417904	0.83734
Q14677	Clathrin interactor 1	CLINT1	0.419109	0.838961
Q92667	A-kinase anchor protein 1, mitochondrial	AKAP1	-0.495276	0.839189
Q7Z417	Nuclear fragile X mental retardation-interacting protein 2	NUFIP2	0.353162	0.84029
Q05682	Caldesmon	CALD1	0.339362	0.841276
Q9Y2Z0	Protein SGT1 homolog	SUGT1	-0.401562	0.841462
O14531	Dihydropyrimidinase-related protein 4	DPYSL4	-0.376964	0.841612
Q9NT62	Ubiquitin-like-conjugating enzyme ATG3	ATG3	0.380992	0.84218
P63173	60S ribosomal protein L38	RPL38	-0.335955	0.842758
Q5TC12	ATP synthase mitochondrial F1 complex assembly factor 1	ATPAF1	0.48213	0.842807
P00492	Hypoxanthine-guanine phosphoribosyltransferase	HPRT1	-0.364985	0.843642
Q969Q0	60S ribosomal protein L36a-like	RPL36AL	0.477551	0.843989
Q8WVP5	Tumor necrosis factor alpha-induced protein 8-like protein 1	TNFAIP8L1	0.336867	0.844442
O14966	Ras-related protein Rab-7L1	RAB29	-0.377512	0.845512
O14639	Actin-binding LIM protein 1	ABLIM1	-0.334577	0.846077
E9PRG8	Uncharacterized protein C11orf98	C11orf98	0.432295	0.846669
P78356	Phosphatidylinositol 5-phosphate 4-kinase type-2 beta	PIP4K2B	-0.356139	0.846721
Q15366	Poly(rC)-binding protein 2	PCBP2	0.395481	0.847023
Q7Z6K5	Arpin	ARPIN	0.396124	0.847035
Q6P1M0	Long-chain fatty acid transport protein 4	SLC27A4	-0.329279	0.847527
P40429	60S ribosomal protein L13a	RPL13A	0.377233	0.847812
A1A4S6	Rho GTPase-activating protein 10	ARHGAP10	-0.328209	0.847996
Q09028	Histone-binding protein RBBP4	RBBP4	0.344616	0.848155
P23284	Peptidyl-prolyl cis-trans isomerase B	PPIB	-0.414829	0.848506
Q9Y5K6	CD2-associated protein	CD2AP	0.393231	0.848606
Q96AG4	Leucine-rich repeat-containing protein 59	LRRC59	-0.326937	0.849324
Q13200	26S proteasome non-ATPase regulatory subunit 2	PSMD2	-0.326906	0.849596
P51159	Ras-related protein Rab-27A	RAB27A	-0.433916	0.849839
Q14247	Src substrate cortactin	CTTN	0.39233	0.850734
O43396	Thioredoxin-like protein 1	TXNL1	-0.324009	0.851019
P13995	Bifunctional methylenetetrahydrofolate dehydrogenase/cyclohydrolase, mitochondrial	MTHFD2	0.320228	0.85115
P54136	Arginine--tRNA ligase, cytoplasmic	RARS1	-0.372285	0.851227
Q9Y3C1	Nucleolar protein 16	NOP16	-0.31722	0.851424
Q9H0P0	Cytosolic 5'-nucleotidase 3A	NT5C3A	-0.451506	0.851842
Q92625	Ankyrin repeat and SAM domain-containing protein 1A	ANKS1A	-0.332547	0.852302
Q9Y4W6	AFG3-like protein 2	AFG3L2	-0.443483	0.852358
P48059	LIM and senescent cell antigen-like-containing domain protein 1	LIMS1	-0.325477	0.852428
O96011	Peroxisomal membrane protein 11B	PEX11B	0.406386	0.852732
P10809	60 kDa heat shock protein, mitochondrial	HSPD1	0.330121	0.85279
O94876	Transmembrane and coiled-coil domains protein 1	TMCC1	-0.31807	0.852813
Q9UGI8	Testin	TES	0.448669	0.852997
Q01081	Splicing factor U2AF 35 kDa subunit	U2AF1	-0.348605	0.853061
P55010	Eukaryotic translation initiation factor 5	EIF5	0.438374	0.853102
Q7L576	Cytoplasmic FMR1-interacting protein 1	CYFIP1	0.315094	0.853241
P24928	DNA-directed RNA polymerase II subunit RPB1	POLR2A	0.339474	0.853562
Q9HBH5	Retinol dehydrogenase 14	RDH14	-0.42447	0.853588
P31350	Ribonucleoside-diphosphate reductase subunit M2	RRM2	-0.317175	0.854194
Q5T3I0	G patch domain-containing protein 4	GPATCH4	-0.366659	0.854458
Q8N8L6	ADP-ribosylation factor-like protein 10	ARL10	0.334606	0.854482
Q7Z7L1	Schlafen family member 11	SLFN11	-0.32093	0.855259
Q5HYJ3	Protein FAM76B	FAM76B	0.317534	0.855774
Q9NR12	PDZ and LIM domain protein 7	PDLIM7	0.44243	0.856445
Q8N9N7	Leucine-rich repeat-containing protein 57	LRRC57	0.318427	0.857023
O14641	Segment polarity protein dishevelled homolog DVL-2	DVL2	0.381935	0.857049
P62753	40S ribosomal protein S6	RPS6	-0.320466	0.857242
Q8NBS9	Thioredoxin domain-containing protein 5	TXNDC5	-0.315697	0.857556
P07195	L-lactate dehydrogenase B chain	LDHB	0.318021	0.858092
P40855	Peroxisomal biogenesis factor 19	PEX19	0.303132	0.858245
Q13162	Peroxiredoxin-4	PRDX4	-0.465226	0.858307
P62195	26S proteasome regulatory subunit 8	PSMC5	-0.313872	0.858427
Q9BQA1	Methylosome protein 50	WDR77	0.335709	0.85866
Q99961	Endophilin-A2	SH3GL1	0.343111	0.858842
P15924	Desmoplakin	DSP	-0.503115	0.859488
Q99618	Cell division cycle-associated protein 3	CDCA3	0.317058	0.859544
P28066	Proteasome subunit alpha type-5	PSMA5	-0.327098	0.859834
Q15293	Reticulocalbin-1	RCN1	-0.390633	0.860631
Q07955	Serine/arginine-rich splicing factor 1	SRSF1	0.300723	0.860849
Q13188	Serine/threonine-protein kinase 3	STK3	0.31356	0.86089
Q9Y478	5'-AMP-activated protein kinase subunit beta-1	PRKAB1	-0.316781	0.862142
Q00325	Phosphate carrier protein, mitochondrial	SLC25A3	0.298121	0.862751
O75694	Nuclear pore complex protein Nup155	NUP155	-0.350359	0.863091
Q8IYB1	Nucleotidyltransferase MB21D2	MB21D2	-0.293818	0.863892
Q9BU76	Multiple myeloma tumor-associated protein 2	MMTAG2	-0.364541	0.864164
O60814	Histone H2B type 1-K	H2BC12	-0.452364	0.865086
Q8N0X7	Spartin	SPART	0.368009	0.865296
Q9NTW7	Zinc finger protein 64	ZFP64	-0.40601	0.865329
O00560	Syntenin-1	SDCBP	0.305505	0.865848
P09493	Tropomyosin alpha-1 chain	TPM1	0.321116	0.866004
P46108	Adapter molecule crk	CRK	0.366658	0.866199
P42166	Lamina-associated polypeptide 2, isoform alpha	TMPO	0.353977	0.866262
Q04695	Keratin, type I cytoskeletal 17	KRT17	0.311012	0.86662
Q9H5V9	STING ER exit protein	STEEP1	0.32918	0.866654
P62805	Histone H4	H4-16	-0.417864	0.867358
P20962	Parathymosin	PTMS	0.284193	0.867376
Q09666	Neuroblast differentiation-associated protein AHNAK	AHNAK	-0.371095	0.867858
P23588	Eukaryotic translation initiation factor 4B	EIF4B	0.281216	0.868843
Q66PJ3	ADP-ribosylation factor-like protein 6-interacting protein 4	ARL6IP4	-0.416846	0.869113
Q15072	Zinc finger protein OZF	ZNF146	-0.285035	0.869262
Q8N9Q2	Protein SREK1IP1	SREK1IP1	0.357398	0.869522
Q86U38	Nucleolar protein 9	NOP9	0.288552	0.869584
P15531	Nucleoside diphosphate kinase A	NME1	0.31579	0.869938
O00443	Phosphatidylinositol 4-phosphate 3-kinase C2 domain-containing subunit alpha	PIK3C2A	0.288345	0.870618
O15498	Synaptobrevin homolog YKT6	YKT6	0.357319	0.87072
O95202	Mitochondrial proton/calcium exchanger protein	LETM1	-0.311933	0.871122
Q9P2E9	Ribosome-binding protein 1	RRBP1	-0.293373	0.871285
P30533	Alpha-2-macroglobulin receptor-associated protein	LRPAP1	0.351125	0.871384
Q5SQN1	Synaptosomal-associated protein 47	SNAP47	-0.289402	0.871947
O95759	TBC1 domain family member 8	TBC1D8	0.311887	0.872374
P46783	40S ribosomal protein S10	RPS10	-0.349588	0.872921
O43768	Alpha-endosulfine	ENSA	-0.273981	0.872948
P09543	2',3'-cyclic-nucleotide 3'-phosphodiesterase	CNP	0.272109	0.873861
Q6Y7W6	GRB10-interacting GYF protein 2	GIGYF2	-0.358473	0.874011
P48643	T-complex protein 1 subunit epsilon	CCT5	-0.307416	0.874035
P46779	60S ribosomal protein L28	RPL28	0.404358	0.87425
Q9BZF9	Uveal autoantigen with coiled-coil domains and ankyrin repeats	UACA	-0.318575	0.874779
O95210	Starch-binding domain-containing protein 1	STBD1	-0.329442	0.876474
O43707	Alpha-actinin-4	ACTN4	-0.285179	0.876702
O95197	Reticulon-3	RTN3	-0.268443	0.877003
Q12792	Twinfilin-1	TWF1	0.43641	0.87707
Q00839	Heterogeneous nuclear ribonucleoprotein U	HNRNPU	-0.373534	0.87716
P05387	60S acidic ribosomal protein P2	RPLP2	0.354638	0.877266
Q9H329	Band 4.1-like protein 4B	EPB41L4B	-0.274103	0.877341
P13647	Keratin, type II cytoskeletal 5	KRT5	-0.313742	0.878705
P20042	Eukaryotic translation initiation factor 2 subunit 2	EIF2S2	0.281874	0.87873
P83881	60S ribosomal protein L36a	RPL36A	0.387972	0.879059
O75410	Transforming acidic coiled-coil-containing protein 1	TACC1	0.342995	0.879244
Q9P0L0	Vesicle-associated membrane protein-associated protein A	VAPA	-0.281187	0.879914
P61923	Coatomer subunit zeta-1	COPZ1	0.305094	0.880016
Q9UJU6	Drebrin-like protein	DBNL	0.279997	0.880022
Q9H267	Vacuolar protein sorting-associated protein 33B	VPS33B	0.27944	0.880098
O75663	TIP41-like protein	TIPRL	0.271074	0.880108
Q9BSC4	Nucleolar protein 10	NOL10	0.259125	0.88016
Q9Y6W5	Wiskott-Aldrich syndrome protein family member 2	WASF2	0.267347	0.880438
Q9Y4E8	Ubiquitin carboxyl-terminal hydrolase 15	USP15	-0.341142	0.880629
O00505	Importin subunit alpha-4	KPNA3	-0.260892	0.880829
P10412	Histone H1.4	H1-4	-0.283938	0.881035
P06733	Alpha-enolase	ENO1	0.382365	0.881487
Q9H0G5	Nuclear speckle splicing regulatory protein 1	NSRP1	-0.278967	0.882357
Q9ULC3	Ras-related protein Rab-23	RAB23	0.330262	0.882463
P0DMV9	Heat shock 70 kDa protein 1B	HSPA1B	-0.316155	0.883469
O43521	Bcl-2-like protein 11	BCL2L11	0.267471	0.88373
Q5VT66	Mitochondrial amidoxime-reducing component 1	MTARC1	-0.285663	0.883972
P61026	Ras-related protein Rab-10	RAB10	-0.248947	0.884594
Q9Y6I3	Epsin-1	EPN1	0.252909	0.884613
Q9BSJ8	Extended synaptotagmin-1	ESYT1	-0.29551	0.884754
Q92575	UBX domain-containing protein 4	UBXN4	0.274109	0.885198
P26196	Probable ATP-dependent RNA helicase DDX6	DDX6	-0.264093	0.885678
P62701	40S ribosomal protein S4, X isoform	RPS4X	-0.242995	0.886315
Q9H8M2	Bromodomain-containing protein 9	BRD9	0.280244	0.886858
Q9Y450	HBS1-like protein	HBS1L	-0.246909	0.887141
Q9BR76	Coronin-1B	CORO1B	0.266192	0.887288
Q16630	Cleavage and polyadenylation specificity factor subunit 6	CPSF6	-0.241483	0.88756
Q9BQ48	39S ribosomal protein L34, mitochondrial	MRPL34	0.244473	0.887737
Q9H936	Mitochondrial glutamate carrier 1	SLC25A22	0.286256	0.887903
Q7KZF4	Staphylococcal nuclease domain-containing protein 1	SND1	-0.345789	0.887973
P19367	Hexokinase-1	HK1	0.280181	0.888373
P13861	cAMP-dependent protein kinase type II-alpha regulatory subunit	PRKAR2A	-0.250129	0.888535
Q16555	Dihydropyrimidinase-related protein 2	DPYSL2	0.268239	0.888739
P35606	Coatomer subunit beta'	COPB2	-0.343604	0.889256
Q9NRG9	Aladin	AAAS	-0.268666	0.889333
P55011	Solute carrier family 12 member 2	SLC12A2	-0.252846	0.889558
Q12931	Heat shock protein 75 kDa, mitochondrial	TRAP1	0.245119	0.889593
Q96F86	Enhancer of mRNA-decapping protein 3	EDC3	-0.240499	0.889906
Q709C8	Intermembrane lipid transfer protein VPS13C	VPS13C	0.239812	0.891004
Q6ZNB6	NF-X1-type zinc finger protein NFXL1	NFXL1	-0.288142	0.891836
P51610	Host cell factor 1	HCFC1	-0.230312	0.89219
P42356	Phosphatidylinositol 4-kinase alpha	PI4KA	-0.23197	0.892243
Q13371	Phosducin-like protein	PDCL	0.263398	0.892263
P22681	E3 ubiquitin-protein ligase CBL	CBL	0.281818	0.892269
Q13185	Chromobox protein homolog 3	CBX3	-0.230359	0.892722
P21291	Cysteine and glycine-rich protein 1	CSRP1	0.298435	0.892971
Q8N0Z3	Spindle and centriole-associated protein 1	SPICE1	-0.240574	0.893191
O43491	Band 4.1-like protein 2	EPB41L2	0.235502	0.89324
Q9UBC2	Epidermal growth factor receptor substrate 15-like 1	EPS15L1	0.247883	0.893313
Q96LB3	Intraflagellar transport protein 74 homolog	IFT74	0.243523	0.8935
O15235	28S ribosomal protein S12, mitochondrial	MRPS12	0.238048	0.893516
Q9NZC7	WW domain-containing oxidoreductase	WWOX	-0.320482	0.893792
Q9H223	EH domain-containing protein 4	EHD4	0.267438	0.893849
P04818	Thymidylate synthase	TYMS	-0.238423	0.893869
O43169	Cytochrome b5 type B	CYB5B	-0.24162	0.893963
Q05397	Focal adhesion kinase 1	PTK2	-0.229772	0.894744
Q8TEV9	Guanine nucleotide exchange protein SMCR8	SMCR8	-0.298401	0.894895
Q8IXJ6	NAD-dependent protein deacetylase sirtuin-2	SIRT2	-0.238524	0.895041
O94826	Mitochondrial import receptor subunit TOM70	TOMM70	0.247364	0.895406
Q8IZH2	5'-3' exoribonuclease 1	XRN1	-0.302473	0.895818
Q9NX40	OCIA domain-containing protein 1	OCIAD1	0.25375	0.896134
Q99741	Cell division control protein 6 homolog	CDC6	0.238027	0.896378
P98170	E3 ubiquitin-protein ligase XIAP	XIAP	0.322789	0.896884
P55196	Afadin	AFDN	-0.27085	0.897234
P78371	T-complex protein 1 subunit beta	CCT2	-0.220914	0.897819
Q8IWS0	PHD finger protein 6	PHF6	-0.385813	0.898247
P15311	Ezrin	EZR	-0.219939	0.898526
P62280	40S ribosomal protein S11	RPS11	-0.321259	0.899762
Q9ULH7	Myocardin-related transcription factor B	MRTFB	-0.21555	0.8998
Q7L311	Armadillo repeat-containing X-linked protein 2	ARMCX2	0.310093	0.900434
P68363	Tubulin alpha-1B chain	TUBA1B	-0.281878	0.900688
P46060	Ran GTPase-activating protein 1	RANGAP1	0.331001	0.900848
O60749	Sorting nexin-2	SNX2	0.217031	0.901742
P46776	60S ribosomal protein L27a	RPL27A	-0.283109	0.901924
Q8N0V3	Putative ribosome-binding factor A, mitochondrial	RBFA	-0.219258	0.90238
P42677	40S ribosomal protein S27	RPS27	-0.218445	0.902538
Q9GZT9	Egl nine homolog 1	EGLN1	0.276244	0.902591
P27824	Calnexin	CANX	0.231774	0.903495
P11142	Heat shock cognate 71 kDa protein	HSPA8	-0.354886	0.903726
P18124	60S ribosomal protein L7	RPL7	0.226575	0.903877
Q99755	Phosphatidylinositol 4-phosphate 5-kinase type-1 alpha	PIP5K1A	-0.240733	0.904328
P25705	ATP synthase subunit alpha, mitochondrial	ATP5F1A	-0.285775	0.904453
Q8N1N4	Keratin, type II cytoskeletal 78	KRT78	0.261018	0.904973
P63241	Eukaryotic translation initiation factor 5A-1	EIF5A	0.225859	0.905407
P39748	Flap endonuclease 1	FEN1	-0.213477	0.905918
Q9P0K7	Ankycorbin	RAI14	0.235893	0.907333
P34932	Heat shock 70 kDa protein 4	HSPA4	0.201735	0.90734
Q9H426	Regulating synaptic membrane exocytosis protein 4	RIMS4	0.22954	0.907358
P06899	Histone H2B type 1-J	H2BC11	-0.261948	0.907886
P25685	DnaJ homolog subfamily B member 1	DNAJB1	0.29987	0.908094
P47914	60S ribosomal protein L29	RPL29	0.295826	0.90865
Q5HYI7	Metaxin-3	MTX3	0.22768	0.908679
P51970	NADH dehydrogenase [ubiquinone] 1 alpha subcomplex subunit 8	NDUFA8	0.244674	0.90873
Q9UHD8	Septin-9	SEPTIN9	0.197691	0.910058
P51148	Ras-related protein Rab-5C	RAB5C	-0.192448	0.910159
P49368	T-complex protein 1 subunit gamma	CCT3	0.231176	0.910319
P60981	Destrin	DSTN	-0.20193	0.911018
Q8IXI1	Mitochondrial Rho GTPase 2	RHOT2	-0.237167	0.911254
Q13283	Ras GTPase-activating protein-binding protein 1	G3BP1	0.199407	0.911461
Q9BPX6	Calcium uptake protein 1, mitochondrial	MICU1	-0.190158	0.911497
Q9UEY8	Gamma-adducin	ADD3	-0.202181	0.911581
Q9NZM5	Ribosome biogenesis protein NOP53	NOP53	-0.194071	0.912457
Q15750	TGF-beta-activated kinase 1 and MAP3K7-binding protein 1	TAB1	-0.252376	0.912498
Q04637	Eukaryotic translation initiation factor 4 gamma 1	EIF4G1	0.273368	0.912737
P62913	60S ribosomal protein L11	RPL11	-0.250946	0.912849
P10398	Serine/threonine-protein kinase A-Raf	ARAF	-0.18768	0.912992
Q9BXF6	Rab11 family-interacting protein 5	RAB11FIP5	-0.208829	0.913055
P13797	Plastin-3	PLS3	0.218284	0.913101
P18077	60S ribosomal protein L35a	RPL35A	0.186574	0.913189
Q07866	Kinesin light chain 1	KLC1	-0.20614	0.913369
Q13049	E3 ubiquitin-protein ligase TRIM32	TRIM32	0.187534	0.913872
P15880	40S ribosomal protein S2	RPS2	0.190212	0.914107
P55072	Transitional endoplasmic reticulum ATPase	VCP	-0.214863	0.914715
O75116	Rho-associated protein kinase 2	ROCK2	-0.184241	0.915084
P62495	Eukaryotic peptide chain release factor subunit 1	ETF1	-0.24297	0.915188
P06748	Nucleophosmin	NPM1	0.267951	0.915481
O00213	Amyloid beta precursor protein binding family B member 1	APBB1	0.180381	0.915808
P00338	L-lactate dehydrogenase A chain	LDHA	-0.180842	0.915871
P30101	Protein disulfide-isomerase A3	PDIA3	-0.287077	0.91597
Q5VYK3	Proteasome adapter and scaffold protein ECM29	ECPAS	-0.185365	0.916026
P84098	60S ribosomal protein L19	RPL19	-0.222236	0.916111
Q13206	Probable ATP-dependent RNA helicase DDX10	DDX10	-0.182946	0.91683
Q9BSJ5	Uncharacterized protein C17orf80	C17orf80	0.177183	0.917667
O15173	Membrane-associated progesterone receptor component 2	PGRMC2	0.246451	0.917768
P23396	40S ribosomal protein S3	RPS3	-0.178886	0.91781
Q9UPW5	Cytosolic carboxypeptidase 1	AGTPBP1	0.184469	0.918041
Q96BY7	Autophagy-related protein 2 homolog B	ATG2B	-0.267348	0.918203
Q9NX47	E3 ubiquitin-protein ligase MARCHF5	MARCHF5	-0.177548	0.918292
Q99426	Tubulin-folding cofactor B	TBCB	0.224301	0.919134
P40616	ADP-ribosylation factor-like protein 1	ARL1	-0.173053	0.919339
O75381	Peroxisomal membrane protein PEX14	PEX14	-0.209471	0.919565
P54578	Ubiquitin carboxyl-terminal hydrolase 14	USP14	0.212884	0.919672
Q8N5K1	CDGSH iron-sulfur domain-containing protein 2	CISD2	0.219708	0.919816
P49321	Nuclear autoantigenic sperm protein	NASP	-0.202564	0.920492
Q13428	Treacle protein	TCOF1	-0.168803	0.921036
Q9H3P7	Golgi resident protein GCP60	ACBD3	0.254342	0.921635
O95831	Apoptosis-inducing factor 1, mitochondrial	AIFM1	-0.177894	0.922219
P68104	Elongation factor 1-alpha 1	EEF1A1	-0.260218	0.922325
O15355	Protein phosphatase 1G	PPM1G	-0.169074	0.923148
P40926	Malate dehydrogenase, mitochondrial	MDH2	0.24006	0.92317
E9PAV3	Nascent polypeptide-associated complex subunit alpha, muscle-specific form	NACA	-0.180591	0.923964
Q8NC51	Plasminogen activator inhibitor 1 RNA-binding protein	SERBP1	0.180127	0.924109
P25205	DNA replication licensing factor MCM3	MCM3	-0.17046	0.924238
Q92522	Histone H1.10	H1-10	-0.301462	0.924329
P52948	Nuclear pore complex protein Nup98-Nup96	NUP98	-0.213622	0.924872
P35232	Prohibitin 1	PHB1	0.161407	0.925631
P13639	Elongation factor 2	EEF2	0.2971	0.925642
Q9HCN4	GPN-loop GTPase 1	GPN1	0.166239	0.926291
Q12965	Unconventional myosin-Ie	MYO1E	-0.158481	0.926469
Q9UNE7	E3 ubiquitin-protein ligase CHIP	STUB1	-0.158515	0.926479
Q99832	T-complex protein 1 subunit eta	CCT7	0.177066	0.926965
Q86WX3	Active regulator of SIRT1	RPS19BP1	-0.169575	0.927766
A0MZ66	Shootin-1	SHTN1	-0.254225	0.928472
P62266	40S ribosomal protein S23	RPS23	0.232115	0.928883
P56962	Syntaxin-17	STX17	-0.154438	0.929018
P46777	60S ribosomal protein L5	RPL5	0.158244	0.929268
P46821	Microtubule-associated protein 1B	MAP1B	0.151789	0.92937
Q00688	Peptidyl-prolyl cis-trans isomerase FKBP3	FKBP3	-0.178341	0.929534
Q1ED39	Lysine-rich nucleolar protein 1	KNOP1	-0.166725	0.929872
P43487	Ran-specific GTPase-activating protein	RANBP1	0.277397	0.929929
Q9Y2R4	Probable ATP-dependent RNA helicase DDX52	DDX52	0.155353	0.930117
Q92597	Protein NDRG1	NDRG1	-0.180166	0.930177
O00161	Synaptosomal-associated protein 23	SNAP23	0.151676	0.930441
Q6WKZ4	Rab11 family-interacting protein 1	RAB11FIP1	-0.240117	0.930696
Q9Y2X9	Zinc finger protein 281	ZNF281	0.232603	0.930701
Q70CQ3	Ubiquitin carboxyl-terminal hydrolase 30	USP30	0.161447	0.930877
P62851	40S ribosomal protein S25	RPS25	-0.165077	0.931243
Q9BXK5	Bcl-2-like protein 13	BCL2L13	-0.207288	0.931622
Q9HAD4	WD repeat-containing protein 41	WDR41	-0.157348	0.932078
P50914	60S ribosomal protein L14	RPL14	-0.2151	0.932123
O76024	Wolframin	WFS1	0.147958	0.932477
Q9NYR9	NF-kappa-B inhibitor-interacting Ras-like protein 2	NKIRAS2	-0.165227	0.932593
Q7L804	Rab11 family-interacting protein 2	RAB11FIP2	-0.165245	0.93265
Q969V5	Mitochondrial ubiquitin ligase activator of NFKB 1	MUL1	-0.161267	0.932652
Q9NVI1	Fanconi anemia group I protein	FANCI	-0.15327	0.932825
Q6P444	Mitochondrial fission regulator 2	MTFR2	0.143938	0.933024
Q9Y490	Talin-1	TLN1	0.189217	0.933567
P16402	Histone H1.3	H1-3	0.149637	0.933691
P13010	X-ray repair cross-complementing protein 5	XRCC5	0.152214	0.934923
P62273	40S ribosomal protein S29	RPS29	0.185991	0.935282
P61981	14-3-3 protein gamma	YWHAG	-0.147103	0.935748
Q7Z2W4	Zinc finger CCCH-type antiviral protein 1	ZC3HAV1	-0.192146	0.93615
P61927	60S ribosomal protein L37	RPL37	-0.143889	0.936384
Q96LT7	Guanine nucleotide exchange factor C9orf72	C9orf72	-0.161326	0.936721
P62249	40S ribosomal protein S16	RPS16	-0.142559	0.937163
Q7Z739	YTH domain-containing family protein 3	YTHDF3	-0.145458	0.937285
P30044	Peroxiredoxin-5, mitochondrial	PRDX5	0.134207	0.937802
P07910	Heterogeneous nuclear ribonucleoproteins C1/C2	HNRNPC	0.143512	0.93814
Q6P6B1	Glutamate-rich protein 5	ERICH5	-0.188688	0.93833
O60238	BCL2/adenovirus E1B 19 kDa protein-interacting protein 3-like	BNIP3L	-0.143035	0.938734
P49959	Double-strand break repair protein MRE11	MRE11	0.173721	0.94007
O94813	Slit homolog 2 protein	SLIT2	0.137947	0.940186
P05388	60S acidic ribosomal protein P0	RPLP0	-0.183921	0.94084
Q96ST8	Centrosomal protein of 89 kDa	CEP89	0.140994	0.941439
Q8IWC1	MAP7 domain-containing protein 3	MAP7D3	0.128713	0.941614
Q06124	Tyrosine-protein phosphatase non-receptor type 11	PTPN11	0.129018	0.941673
Q9NZ45	CDGSH iron-sulfur domain-containing protein 1	CISD1	-0.157776	0.941755
P20340	Ras-related protein Rab-6A	RAB6A	0.197721	0.941829
Q9Y6B6	GTP-binding protein SAR1b	SAR1B	0.131777	0.942144
Q9Y2J2	Band 4.1-like protein 3	EPB41L3	0.158912	0.942609
P49257	Protein ERGIC-53	LMAN1	-0.164365	0.942721
P07305	Histone H1.0	H1-0	0.128188	0.943174
Q53EL6	Programmed cell death protein 4	PDCD4	0.173328	0.943656
P61106	Ras-related protein Rab-14	RAB14	0.124876	0.94388
P35579	Myosin-9	MYH9	-0.1681	0.944345
P07900	Heat shock protein HSP 90-alpha	HSP90AA1	-0.192157	0.944611
P46778	60S ribosomal protein L21	RPL21	0.183958	0.944734
Q92997	Segment polarity protein dishevelled homolog DVL-3	DVL3	-0.176844	0.944771
P31948	Stress-induced-phosphoprotein 1	STIP1	-0.159187	0.945127
P13804	Electron transfer flavoprotein subunit alpha, mitochondrial	ETFA	-0.149344	0.945256
Q9UHQ9	NADH-cytochrome b5 reductase 1	CYB5R1	0.161942	0.945372
Q8TAT6	Nuclear protein localization protein 4 homolog	NPLOC4	-0.157088	0.945699
Q14596	Next to BRCA1 gene 1 protein	NBR1	-0.115528	0.946686
Q9Y3F4	Serine-threonine kinase receptor-associated protein	STRAP	-0.115511	0.94677
P49207	60S ribosomal protein L34	RPL34	0.190758	0.947096
Q9HCM4	Band 4.1-like protein 5	EPB41L5	-0.150231	0.947574
P62750	60S ribosomal protein L23a	RPL23A	0.206722	0.947577
O75534	Cold shock domain-containing protein E1	CSDE1	0.150205	0.947686
O60664	Perilipin-3	PLIN3	0.122237	0.948166
Q71UM5	40S ribosomal protein S27-like	RPS27L	-0.117284	0.948951
Q9HD67	Unconventional myosin-X	MYO10	-0.130464	0.949373
Q7Z794	Keratin, type II cytoskeletal 1b	KRT77	0.118545	0.949763
Q14847	LIM and SH3 domain protein 1	LASP1	0.150154	0.949859
P46781	40S ribosomal protein S9	RPS9	-0.250122	0.950061
Q6P9B6	MTOR-associated protein MEAK7	MEAK7	-0.159846	0.950119
Q14331	Protein FRG1	FRG1	0.107605	0.950305
O60271	C-Jun-amino-terminal kinase-interacting protein 4	SPAG9	-0.148663	0.950341
P60866	40S ribosomal protein S20	RPS20	-0.106974	0.950564
O75886	Signal transducing adapter molecule 2	STAM2	0.108316	0.950667
O43615	Mitochondrial import inner membrane translocase subunit TIM44	TIMM44	-0.107428	0.951246
Q9H6D7	HAUS augmin-like complex subunit 4	HAUS4	0.105798	0.951566
Q9BPX3	Condensin complex subunit 3	NCAPG	0.108786	0.952251
Q9Y4P8	WD repeat domain phosphoinositide-interacting protein 2	WIPI2	0.146086	0.952364
Q9NZ01	Very-long-chain enoyl-CoA reductase	TECR	0.107192	0.952754
Q02878	60S ribosomal protein L6	RPL6	0.154618	0.953006
O14640	Segment polarity protein dishevelled homolog DVL-1	DVL1	-0.117267	0.953076
P19784	Casein kinase II subunit alpha'	CSNK2A2	-0.108459	0.953603
P42566	Epidermal growth factor receptor substrate 15	EPS15	0.103964	0.953843
P30048	Thioredoxin-dependent peroxide reductase, mitochondrial	PRDX3	-0.103783	0.953891
Q9UHB9	Signal recognition particle subunit SRP68	SRP68	0.106397	0.95446
Q9Y266	Nuclear migration protein nudC	NUDC	-0.13776	0.954513
P05141	ADP/ATP translocase 2	SLC25A5	0.101655	0.954712
Q14444	Caprin-1	CAPRIN1	-0.117547	0.956198
Q5VWQ8	Disabled homolog 2-interacting protein	DAB2IP	0.0953517	0.956205
P50502	Hsc70-interacting protein	ST13	-0.160102	0.956205
O43242	26S proteasome non-ATPase regulatory subunit 3	PSMD3	-0.108252	0.956694
Q15311	RalA-binding protein 1	RALBP1	-0.119885	0.956779
Q15120	[Pyruvate dehydrogenase (acetyl-transferring)] kinase isozyme 3, mitochondrial	PDK3	0.0944966	0.957027
P45974	Ubiquitin carboxyl-terminal hydrolase 5	USP5	0.0926292	0.957105
Q9UQ80	Proliferation-associated protein 2G4	PA2G4	-0.172538	0.957239
P55884	Eukaryotic translation initiation factor 3 subunit B	EIF3B	-0.104235	0.957309
P20290	Transcription factor BTF3	BTF3	-0.0921967	0.957966
P13646	Keratin, type I cytoskeletal 13	KRT13	-0.0897234	0.958148
O43175	D-3-phosphoglycerate dehydrogenase	PHGDH	-0.103668	0.959229
Q08AE8	Protein spire homolog 1	SPIRE1	0.0870342	0.959718
P62258	14-3-3 protein epsilon	YWHAE	-0.116768	0.959999
Q6IAN0	Dehydrogenase/reductase SDR family member 7B	DHRS7B	0.0940951	0.960126
P63220	40S ribosomal protein S21	RPS21	-0.0942957	0.960528
Q14318	Peptidyl-prolyl cis-trans isomerase FKBP8	FKBP8	-0.0942894	0.960531
O95373	Importin-7	IPO7	0.0849241	0.960531
Q5THJ4	Intermembrane lipid transfer protein VPS13D	VPS13D	-0.124987	0.961029
O95219	Sorting nexin-4	SNX4	0.117085	0.961158
Q96NE9	FERM domain-containing protein 6	FRMD6	-0.0918506	0.961453
Q6PKG0	La-related protein 1	LARP1	0.103835	0.961575
P08670	Vimentin	VIM	0.162076	0.962135
Q13148	TAR DNA-binding protein 43	TARDBP	-0.0948402	0.96238
P62316	Small nuclear ribonucleoprotein Sm D2	SNRPD2	0.086156	0.963006
P50416	Carnitine O-palmitoyltransferase 1, liver isoform	CPT1A	-0.1117	0.963422
O60566	Mitotic checkpoint serine/threonine-protein kinase BUB1 beta	BUB1B	-0.0827943	0.964047
P07355	Annexin A2	ANXA2	0.147161	0.965201
P26373	60S ribosomal protein L13	RPL13	0.177913	0.965214
Q15054	DNA polymerase delta subunit 3	POLD3	-0.075157	0.966538
P62910	60S ribosomal protein L32	RPL32	-0.0917747	0.966779
P18031	Tyrosine-protein phosphatase non-receptor type 1	PTPN1	0.123851	0.966885
Q86WR0	Coiled-coil domain-containing protein 25	CCDC25	0.112867	0.967329
P62826	GTP-binding nuclear protein Ran	RAN	0.130699	0.967403
O60716	Catenin delta-1	CTNND1	0.0763759	0.96764
P60842	Eukaryotic initiation factor 4A-I	EIF4A1	0.138105	0.967868
Q9H4M9	EH domain-containing protein 1	EHD1	0.0689685	0.967974
P04406	Glyceraldehyde-3-phosphate dehydrogenase	GAPDH	-0.0748187	0.968167
P12270	Nucleoprotein TPR	TPR	-0.128808	0.968356
Q9NU22	Midasin	MDN1	-0.0673147	0.968938
Q9UK73	Protein fem-1 homolog B	FEM1B	-0.0674871	0.969402
Q9NPL8	Complex I assembly factor TIMMDC1, mitochondrial	TIMMDC1	0.13763	0.969414
P18669	Phosphoglycerate mutase 1	PGAM1	0.0705667	0.969881
Q9NQG6	Mitochondrial dynamics protein MID51	MIEF1	-0.0691336	0.970185
P49006	MARCKS-related protein	MARCKSL1	0.0923593	0.970236
Q15738	Sterol-4-alpha-carboxylate 3-dehydrogenase, decarboxylating	NSDHL	0.0639632	0.970314
Q07666	KH domain-containing, RNA-binding, signal transduction-associated protein 1	KHDRBS1	0.064601	0.97041
Q92616	eIF-2-alpha kinase activator GCN1	GCN1	-0.0807092	0.97043
P35998	26S proteasome regulatory subunit 7	PSMC2	0.0771718	0.97098
P43121	Cell surface glycoprotein MUC18	MCAM	-0.0654368	0.97101
Q13492	Phosphatidylinositol-binding clathrin assembly protein	PICALM	0.0620536	0.971268
Q9NX58	Cell growth-regulating nucleolar protein	LYAR	-0.0672407	0.971693
Q9NY93	Probable ATP-dependent RNA helicase DDX56	DDX56	0.126295	0.971905
P05204	Non-histone chromosomal protein HMG-17	HMGN2	0.0605573	0.972265
Q5T8D3	Acyl-CoA-binding domain-containing protein 5	ACBD5	0.0595958	0.972978
P11717	Cation-independent mannose-6-phosphate receptor	IGF2R	0.0569316	0.973522
P62899	60S ribosomal protein L31	RPL31	-0.058011	0.973682
Q8N1G4	Leucine-rich repeat-containing protein 47	LRRC47	0.0571311	0.973906
P61353	60S ribosomal protein L27	RPL27	0.0690331	0.974779
P60174	Triosephosphate isomerase	TPI1	-0.0532579	0.975363
O00571	ATP-dependent RNA helicase DDX3X	DDX3X	0.059048	0.975374
P52789	Hexokinase-2	HK2	-0.0530045	0.975807
P60709	Actin, cytoplasmic 1	ACTB	0.114192	0.976015
Q9UKF6	Cleavage and polyadenylation specificity factor subunit 3	CPSF3	0.0526113	0.97613
Q96CS3	FAS-associated factor 2	FAF2	0.0754568	0.976673
P31949	Protein S100-A11	S100A11	0.0499424	0.976813
Q8TA86	Retinitis pigmentosa 9 protein	RP9	-0.0580571	0.976876
P17980	26S proteasome regulatory subunit 6A	PSMC3	-0.049517	0.977235
Q08188	Protein-glutamine gamma-glutamyltransferase E	TGM3	-0.0492582	0.977338
P61758	Prefoldin subunit 3	VBP1	0.0535301	0.977967
Q9H2G2	STE20-like serine/threonine-protein kinase	SLK	0.0680693	0.978214
O00567	Nucleolar protein 56	NOP56	0.0460603	0.978682
Q92973	Transportin-1	TNPO1	-0.0455975	0.978936
Q14195	Dihydropyrimidinase-related protein 3	DPYSL3	-0.0573082	0.979194
P42766	60S ribosomal protein L35	RPL35	-0.0453545	0.979227
P62854	40S ribosomal protein S26	RPS26	-0.104118	0.979331
P78344	Eukaryotic translation initiation factor 4 gamma 2	EIF4G2	0.0444921	0.980176
Q13409	Cytoplasmic dynein 1 intermediate chain 2	DYNC1I2	-0.0419571	0.980878
Q9UNZ5	Leydig cell tumor 10 kDa protein homolog	C19orf53	-0.0428423	0.981718
P29401	Transketolase	TKT	0.0478223	0.981757
P62277	40S ribosomal protein S13	RPS13	0.0394165	0.981804
P62633	CCHC-type zinc finger nucleic acid binding protein	CNBP	-0.0411796	0.982238
Q8WWM7	Ataxin-2-like protein	ATXN2L	-0.0401366	0.982568
O00299	Chloride intracellular channel protein 1	CLIC1	0.0487477	0.98269
P61604	10 kDa heat shock protein, mitochondrial	HSPE1	-0.0426496	0.982863
Q96AY4	Tetratricopeptide repeat protein 28	TTC28	0.0419302	0.982896
P07437	Tubulin beta chain	TUBB	0.039639	0.982902
Q99614	Tetratricopeptide repeat protein 1	TTC1	-0.0484926	0.982953
O14908	PDZ domain-containing protein GIPC1	GIPC1	-0.0370642	0.983097
O00429	Dynamin-1-like protein	DNM1L	-0.0564429	0.983168
Q96HC4	PDZ and LIM domain protein 5	PDLIM5	0.042167	0.983295
Q08379	Golgin subfamily A member 2	GOLGA2	-0.0350918	0.983802
Q9NRN7	L-aminoadipate-semialdehyde dehydrogenase-phosphopantetheinyl transferase	AASDHPPT	-0.0438512	0.98413
Q9Y2W6	Tudor and KH domain-containing protein	TDRKH	-0.0510309	0.984229
P04843	Dolichyl-diphosphooligosaccharide--protein glycosyltransferase subunit 1	RPN1	0.033418	0.984403
Q49AG3	Zinc finger BED domain-containing protein 5	ZBED5	-0.033572	0.984406
P61513	60S ribosomal protein L37a	RPL37A	0.0407966	0.984825
Q9ULX3	RNA-binding protein NOB1	NOB1	0.0490974	0.98634
P83731	60S ribosomal protein L24	RPL24	0.0463571	0.98639
P16403	Histone H1.2	H1-2	-0.0822345	0.986602
Q9H8W4	Pleckstrin homology domain-containing family F member 2	PLEKHF2	0.0304996	0.986922
P30041	Peroxiredoxin-6	PRDX6	0.0560088	0.987366
P51648	Aldehyde dehydrogenase family 3 member A2	ALDH3A2	-0.0450392	0.987493
Q7RTP6	[F-actin]-monooxygenase MICAL3	MICAL3	0.0271615	0.987853
P12931	Proto-oncogene tyrosine-protein kinase Src	SRC	0.042683	0.988028
P63244	Receptor of activated protein C kinase 1	RACK1	-0.0451991	0.988245
P27816	Microtubule-associated protein 4	MAP4	-0.0531283	0.988436
P49411	Elongation factor Tu, mitochondrial	TUFM	0.0242817	0.988649
Q6ZUT1	Uncharacterized protein NKAPD1	NKAPD1	0.0262718	0.988705
P35268	60S ribosomal protein L22	RPL22	0.0292037	0.988745
P32119	Peroxiredoxin-2	PRDX2	-0.0259751	0.989049
Q9UM54	Unconventional myosin-VI	MYO6	-0.0222522	0.989665
P38646	Stress-70 protein, mitochondrial	HSPA9	-0.0323752	0.989945
Q14315	Filamin-C	FLNC	-0.026345	0.990336
Q53EU6	Glycerol-3-phosphate acyltransferase 3	GPAT3	-0.0214606	0.990392
Q08170	Serine/arginine-rich splicing factor 4	SRSF4	-0.0289499	0.990529
Q969Z3	Mitochondrial amidoxime reducing component 2	MTARC2	-0.0288092	0.990876
P62829	60S ribosomal protein L23	RPL23	0.0209853	0.99104
Q9NVH0	Exonuclease 3'-5' domain-containing protein 2	EXD2	0.0320256	0.991042
P08708	40S ribosomal protein S17	RPS17	-0.0307834	0.991487
O14530	Thioredoxin domain-containing protein 9	TXNDC9	0.0185649	0.992099
O95817	BAG family molecular chaperone regulator 3	BAG3	-0.0193892	0.992174
Q9UH62	Armadillo repeat-containing X-linked protein 3	ARMCX3	0.0250591	0.992273
Q9Y3U8	60S ribosomal protein L36	RPL36	0.0329989	0.992473
P22061	Protein-L-isoaspartate(D-aspartate) O-methyltransferase	PCMT1	-0.0176465	0.993241
Q14008	Cytoskeleton-associated protein 5	CKAP5	-0.0190433	0.993343
Q13596	Sorting nexin-1	SNX1	-0.0209538	0.994008
Q9NWB6	Arginine and glutamate-rich protein 1	ARGLU1	0.0193143	0.994039
Q9Y383	Putative RNA-binding protein Luc7-like 2	LUC7L2	-0.0239261	0.995319
Q96A65	Exocyst complex component 4	EXOC4	-0.00937455	0.995633
Q96HE9	Proline-rich protein 11	PRR11	-0.0100501	0.995649
Q96A49	Synapse-associated protein 1	SYAP1	-0.0129609	0.995886
Q7Z434	Mitochondrial antiviral-signaling protein	MAVS	0.0138406	0.995949
O14950	Myosin regulatory light chain 12B	MYL12B	-0.0114013	0.996251
P26639	Threonine--tRNA ligase 1, cytoplasmic	TARS1	-0.00942617	0.996829
Q00341	Vigilin	HDLBP	-0.00758738	0.997335
P27635	60S ribosomal protein L10	RPL10	-0.0126679	0.99794
Q9Y388	RNA-binding motif protein, X-linked 2	RBMX2	-0.0041284	0.998326
Q86SQ0	Pleckstrin homology-like domain family B member 2	PHLDB2	-0.00519771	0.998358
Q9Y496	Kinesin-like protein KIF3A	KIF3A	0.0032636	0.998591
P62424	60S ribosomal protein L7a	RPL7A	-0.00425149	0.998728
Q96C57	Protein CUSTOS	CUSTOS	-0.00323819	0.998921
Q14684	Ribosomal RNA processing protein 1 homolog B	RRP1B	0.00257376	0.99898
Q07020	60S ribosomal protein L18	RPL18	0.00265245	0.999103
P11021	Endoplasmic reticulum chaperone BiP	HSPA5	0.000961617	0.999803

## Sheet: Rab1A_SN.vs.control
UniprotID	ProteinDescription	Gene.Name	log2FC	P.Value
Q9H0U4	Ras-related protein Rab-1B	RAB1B	6.92289	1.74771e-10
P62820	Ras-related protein Rab-1A	RAB1A	9.4445	1.72192e-08
Q96Q05	Trafficking protein particle complex subunit 9	TRAPPC9	6.41789	9.53483e-07
Q12959	Disks large homolog 1	DLG1	-5.55737	1.46681e-06
Q92928	Putative Ras-related protein Rab-1C	RAB1C	6.49306	2.70177e-06
Q15836	Vesicle-associated membrane protein 3	VAMP3	-6.51715	3.58373e-06
Q8TEH3	DENN domain-containing protein 1A	DENND1A	4.50265	7.369e-06
Q8N511	Transmembrane protein 199	TMEM199	-5.85484	8.99154e-06
Q92692	Nectin-2	NECTIN2	-5.28981	1.08996e-05
Q9UIQ6	Leucyl-cystinyl aminopeptidase	LNPEP	-5.81166	1.26827e-05
Q9H2J7	Sodium-dependent neutral amino acid transporter B(0)AT2	SLC6A15	-4.61355	1.38734e-05
Q9BUR5	MICOS complex subunit MIC26	APOO	-5.75495	1.4058e-05
Q9Y2L5	Trafficking protein particle complex subunit 8	TRAPPC8	5.29758	2.33608e-05
Q86UL3	Glycerol-3-phosphate acyltransferase 4	GPAT4	-5.12149	2.68429e-05
Q9H1X3	DnaJ homolog subfamily C member 25	DNAJC25	-6.80328	2.95667e-05
Q9HCH5	Synaptotagmin-like protein 2	SYTL2	-4.75484	2.99426e-05
Q96JB5	CDK5 regulatory subunit-associated protein 3	CDK5RAP3	-4.73502	3.62143e-05
P43307	Translocon-associated protein subunit alpha	SSR1	-4.71935	4.12569e-05
Q04721	Neurogenic locus notch homolog protein 2	NOTCH2	-6.25081	4.14971e-05
P30086	Phosphatidylethanolamine-binding protein 1	PEBP1	-7.18469	4.27788e-05
Q00013	55 kDa erythrocyte membrane protein	MPP1	-5.68006	5.66642e-05
Q8TB36	Ganglioside-induced differentiation-associated protein 1	GDAP1	-5.71265	7.77465e-05
P35610	Sterol O-acyltransferase 1	SOAT1	-4.92534	7.79489e-05
Q9H1E5	Thioredoxin-related transmembrane protein 4	TMX4	-5.7843	7.93952e-05
O75396	Vesicle-trafficking protein SEC22b	SEC22B	-4.67794	9.08021e-05
Q9HA65	TBC1 domain family member 17	TBC1D17	4.70336	9.60768e-05
Q8NFQ8	Torsin-1A-interacting protein 2	TOR1AIP2	-5.50549	0.000108382
Q99873	Protein arginine N-methyltransferase 1	PRMT1	-7.69524	0.00010927
Q15021	Condensin complex subunit 1	NCAPD2	-5.30553	0.000112145
O60869	Endothelial differentiation-related factor 1	EDF1	-4.94991	0.000118828
P35613	Basigin	BSG	-5.26812	0.000146428
Q9UHD2	Serine/threonine-protein kinase TBK1	TBK1	-5.13248	0.000164543
Q6MZP7	Protein lin-54 homolog	LIN54	-4.29058	0.000165882
O95487	Protein transport protein Sec24B	SEC24B	-4.39805	0.000192258
Q6R327	Rapamycin-insensitive companion of mTOR	RICTOR	-4.66246	0.000208827
Q96S66	Chloride channel CLIC-like protein 1	CLCC1	-4.94332	0.000223306
Q96PY6	Serine/threonine-protein kinase Nek1	NEK1	-4.32261	0.000394544
Q9NZ52	ADP-ribosylation factor-binding protein GGA3	GGA3	-4.4833	0.000403941
P14209	CD99 antigen	CD99	-4.27158	0.000419906
Q9NW82	WD repeat-containing protein 70	WDR70	-4.9082	0.000457154
P51572	B-cell receptor-associated protein 31	BCAP31	-4.14384	0.000457775
P98172	Ephrin-B1	EFNB1	-4.64456	0.000458821
Q15070	Mitochondrial inner membrane protein OXA1L	OXA1L	-4.9864	0.000462862
Q14126	Desmoglein-2	DSG2	-4.37935	0.000463571
Q9HC56	Protocadherin-9	PCDH9	-4.71722	0.000477648
Q92572	AP-3 complex subunit sigma-1	AP3S1	-4.79863	0.000497576
P48634	Protein PRRC2A	PRRC2A	-3.97385	0.000588492
Q9H2H9	Sodium-coupled neutral amino acid transporter 1	SLC38A1	-4.804	0.000605182
Q5VZ89	DENN domain-containing protein 4C	DENND4C	-4.00423	0.000633196
Q8IWR0	Zinc finger CCCH domain-containing protein 7A	ZC3H7A	4.46969	0.000662107
Q15758	Neutral amino acid transporter B(0)	SLC1A5	-4.01905	0.000669593
Q9Y5Q8	General transcription factor 3C polypeptide 5	GTF3C5	-3.98701	0.000675041
Q8TAA9	Vang-like protein 1	VANGL1	-5.1411	0.000704054
P53985	Monocarboxylate transporter 1	SLC16A1	-3.88537	0.00072498
Q9Y6D5	Brefeldin A-inhibited guanine nucleotide-exchange protein 2	ARFGEF2	-4.01535	0.000850909
P48553	Trafficking protein particle complex subunit 10	TRAPPC10	4.42508	0.000871377
Q6IBS0	Twinfilin-2	TWF2	-4.69005	0.00091049
Q96N66	Lysophospholipid acyltransferase 7	MBOAT7	-4.30778	0.000996814
Q96BZ9	TBC1 domain family member 20	TBC1D20	3.25747	0.00100214
Q15005	Signal peptidase complex subunit 2	SPCS2	-5.90197	0.00111439
P05166	Propionyl-CoA carboxylase beta chain, mitochondrial	PCCB	-4.57777	0.00114554
Q8NEN9	PDZ domain-containing protein 8	PDZD8	-3.29742	0.00115655
Q86W92	Liprin-beta-1	PPFIBP1	-4.10121	0.00121312
O95070	Protein YIF1A	YIF1A	-4.2543	0.00125285
O15371	Eukaryotic translation initiation factor 3 subunit D	EIF3D	-4.04528	0.00127212
O95630	STAM-binding protein	STAMBP	-4.42722	0.00132929
Q8IWA4	Mitofusin-1	MFN1	-4.17298	0.00135685
Q8TAD4	Zinc transporter 5	SLC30A5	-4.07354	0.00138572
Q7L099	Protein RUFY3	RUFY3	-3.68865	0.0013865
Q8TEQ6	Gem-associated protein 5	GEMIN5	-4.46725	0.00140769
Q9C0E8	Endoplasmic reticulum junction formation protein lunapark	LNPK	-4.10023	0.00157822
Q6UXV4	MICOS complex subunit MIC27	APOOL	-3.79721	0.0016061
Q9HBM0	Vezatin	VEZT	-4.10542	0.00163976
Q9H4H8	Protein FAM83D	FAM83D	-4.08907	0.00164541
O60245	Protocadherin-7	PCDH7	-5.31268	0.00167061
Q9Y294	Histone chaperone ASF1A	ASF1A	4.72259	0.00172449
Q15691	Microtubule-associated protein RP/EB family member 1	MAPRE1	-4.79816	0.00185301
Q6NXT6	Transmembrane anterior posterior transformation protein 1 homolog	TAPT1	-4.45185	0.00203845
Q9C0H5	Rho GTPase-activating protein 39	ARHGAP39	-4.86564	0.00204219
P54886	Delta-1-pyrroline-5-carboxylate synthase	ALDH18A1	-5.17225	0.00206665
Q8TCJ2	Dolichyl-diphosphooligosaccharide--protein glycosyltransferase subunit STT3B	STT3B	-4.13452	0.00209443
Q9Y2U8	Inner nuclear membrane protein Man1	LEMD3	-4.4146	0.00222886
P53990	IST1 homolog	IST1	-4.76348	0.00240568
P55060	Exportin-2	CSE1L	-4.80342	0.00244083
Q15942	Zyxin	ZYX	-3.48098	0.00255617
P16435	NADPH--cytochrome P450 reductase	POR	-3.76063	0.00256435
O75976	Carboxypeptidase D	CPD	-3.46276	0.00261588
Q9NRY4	Rho GTPase-activating protein 35	ARHGAP35	-4.01495	0.00273624
O95835	Serine/threonine-protein kinase LATS1	LATS1	-5.05603	0.00273736
P46379	Large proline-rich protein BAG6	BAG6	-4.34318	0.00285167
Q9Y4E1	WASH complex subunit 2C	WASHC2C	-3.48753	0.00307325
P41236	Protein phosphatase inhibitor 2	PPP1R2	-4.60862	0.00313236
Q9Y6Y8	SEC23-interacting protein	SEC23IP	-3.05628	0.00314714
O15126	Secretory carrier-associated membrane protein 1	SCAMP1	-4.27844	0.00315739
Q5TCX8	Mitogen-activated protein kinase kinase kinase 21	MAP3K21	-3.83355	0.00315809
Q9Y666	Solute carrier family 12 member 7	SLC12A7	-3.94505	0.00332017
Q9NSV4	Protein diaphanous homolog 3	DIAPH3	-4.15422	0.00332953
P11441	Ubiquitin-like protein 4A	UBL4A	-5.39499	0.00343279
Q8WXI2	Connector enhancer of kinase suppressor of ras 2	CNKSR2	-3.21108	0.00346487
O00186	Syntaxin-binding protein 3	STXBP3	-3.16919	0.0034918
O15400	Syntaxin-7	STX7	-3.02498	0.00351305
O75787	Renin receptor	ATP6AP2	-2.97922	0.00352872
Q9GZZ9	Ubiquitin-like modifier-activating enzyme 5	UBA5	-4.49306	0.00354535
Q9Y6I9	Testis-expressed protein 264	TEX264	-3.96279	0.00375416
Q9UMS5	Protein PHTF1	PHTF1	-3.72891	0.0038353
O95297	Myelin protein zero-like protein 1	MPZL1	-3.65492	0.00404161
P61160	Actin-related protein 2	ACTR2	-4.53009	0.00424501
Q15678	Tyrosine-protein phosphatase non-receptor type 14	PTPN14	-3.86534	0.00424829
Q8IXI2	Mitochondrial Rho GTPase 1	RHOT1	-4.95921	0.00438357
O95347	Structural maintenance of chromosomes protein 2	SMC2	-4.11448	0.0043864
Q3V6T2	Girdin	CCDC88A	-3.67755	0.00446892
O75915	PRA1 family protein 3	ARL6IP5	-5.05211	0.00453782
Q9Y6M5	Zinc transporter 1	SLC30A1	-3.51827	0.00466976
Q9H8Y8	Golgi reassembly-stacking protein 2	GORASP2	-2.91267	0.00468707
Q6NXT4	Zinc transporter 6	SLC30A6	-4.4538	0.00477255
Q9H7F0	Polyamine-transporting ATPase 13A3	ATP13A3	-3.69276	0.00483495
P49257	Protein ERGIC-53	LMAN1	-2.56758	0.00483633
Q9UKZ1	CCR4-NOT transcription complex subunit 11	CNOT11	-3.38642	0.00493352
P49792	E3 SUMO-protein ligase RanBP2	RANBP2	-2.69751	0.00505202
O94964	Protein SOGA1	SOGA1	-4.09468	0.00512849
P35637	RNA-binding protein FUS	FUS	-4.41964	0.00514467
Q12830	Nucleosome-remodeling factor subunit BPTF	BPTF	-3.39729	0.00515146
P37840	Alpha-synuclein	SNCA	-3.18095	0.00530671
O43314	Inositol hexakisphosphate and diphosphoinositol-pentakisphosphate kinase 2	PPIP5K2	-3.78118	0.00549374
O60493	Sorting nexin-3	SNX3	-3.60469	0.00558678
P82094	TATA element modulatory factor	TMF1	-4.47511	0.00566293
P48029	Sodium- and chloride-dependent creatine transporter 1	SLC6A8	-3.39394	0.00567592
Q9H3S7	Tyrosine-protein phosphatase non-receptor type 23	PTPN23	-3.76909	0.00574592
Q9BZF2	Oxysterol-binding protein-related protein 7	OSBPL7	-3.86643	0.00587569
P05023	Sodium/potassium-transporting ATPase subunit alpha-1	ATP1A1	-5.20691	0.00594696
O95249	Golgi SNAP receptor complex member 1	GOSR1	-5.24151	0.00606362
P08195	4F2 cell-surface antigen heavy chain	SLC3A2	-2.70698	0.00625175
Q9Y2H6	Fibronectin type-III domain-containing protein 3A	FNDC3A	-3.55566	0.00632967
Q9NPH2	Inositol-3-phosphate synthase 1	ISYNA1	-5.70335	0.00637032
Q14160	Protein scribble homolog	SCRIB	-2.84067	0.00648832
Q96JQ2	Calmin	CLMN	-3.01977	0.00685817
Q13464	Rho-associated protein kinase 1	ROCK1	-4.09776	0.00719005
P23526	Adenosylhomocysteinase	AHCY	-3.27065	0.00732596
Q8TC07	TBC1 domain family member 15	TBC1D15	2.11301	0.00742563
P05556	Integrin beta-1	ITGB1	-2.53161	0.00761496
Q9NQX3	Gephyrin	GPHN	2.97723	0.00784074
Q9ULP9	TBC1 domain family member 24	TBC1D24	-3.64208	0.0078459
Q07955	Serine/arginine-rich splicing factor 1	SRSF1	3.46719	0.00786335
O75891	Cytosolic 10-formyltetrahydrofolate dehydrogenase	ALDH1L1	-6.82508	0.00801378
Q9UEU0	Vesicle transport through interaction with t-SNAREs homolog 1B	VTI1B	-4.07791	0.00810286
Q9HAU0	Pleckstrin homology domain-containing family A member 5	PLEKHA5	-4.92182	0.00840218
Q8WXA3	RUN and FYVE domain-containing protein 2	RUFY2	-3.54263	0.0084985
Q9NRV9	Heme-binding protein 1	HEBP1	-3.62753	0.00864044
O14964	Hepatocyte growth factor-regulated tyrosine kinase substrate	HGS	-3.66486	0.00904887
P23634	Plasma membrane calcium-transporting ATPase 4	ATP2B4	-3.8793	0.00925949
O43432	Eukaryotic translation initiation factor 4 gamma 3	EIF4G3	-3.27528	0.00930243
Q8TEQ0	Sorting nexin-29	SNX29	-3.26542	0.00947967
Q9P265	Disco-interacting protein 2 homolog B	DIP2B	-2.79568	0.00949922
P35221	Catenin alpha-1	CTNNA1	-3.84205	0.00978937
Q658P3	Metalloreductase STEAP3	STEAP3	-3.56513	0.00986791
P35612	Beta-adducin	ADD2	-3.3122	0.0102694
Q9UHI8	A disintegrin and metalloproteinase with thrombospondin motifs 1	ADAMTS1	-5.05079	0.0102945
P38117	Electron transfer flavoprotein subunit beta	ETFB	-3.87328	0.0107084
P00533	Epidermal growth factor receptor	EGFR	-4.19985	0.0107219
Q9UN37	Vacuolar protein sorting-associated protein 4A	VPS4A	-3.07631	0.0110341
Q5T8P6	RNA-binding protein 26	RBM26	-3.1923	0.0113436
Q96RT1	Erbin	ERBIN	-3.3043	0.0116163
Q8NI08	Nuclear receptor coactivator 7	NCOA7	-3.46214	0.0117481
Q7Z333	Probable helicase senataxin	SETX	-3.24244	0.0124252
P51659	Peroxisomal multifunctional enzyme type 2	HSD17B4	-2.85524	0.0129751
P41440	Reduced folate transporter	SLC19A1	-3.0392	0.0134612
Q4V328	GRIP1-associated protein 1	GRIPAP1	-3.02091	0.0137334
A6NKD9	Coiled-coil domain-containing protein 85C	CCDC85C	-4.06006	0.0140384
P84157	Matrix-remodeling-associated protein 7	MXRA7	-2.84221	0.0143329
Q7Z460	CLIP-associating protein 1	CLASP1	-3.35609	0.0144349
Q68CZ6	HAUS augmin-like complex subunit 3	HAUS3	-3.27704	0.0146203
Q96RE7	Nucleus accumbens-associated protein 1	NACC1	-3.34408	0.0149165
Q8NBN3	Transmembrane protein 87A	TMEM87A	-3.43269	0.0149309
Q9UK76	Jupiter microtubule associated homolog 1	JPT1	-3.81452	0.0153249
Q96DT7	Zinc finger and BTB domain-containing protein 10	ZBTB10	-4.3548	0.0160826
P17706	Tyrosine-protein phosphatase non-receptor type 2	PTPN2	-3.82713	0.0160998
P08727	Keratin, type I cytoskeletal 19	KRT19	-3.40875	0.0161609
Q6NSJ2	Pleckstrin homology-like domain family B member 3	PHLDB3	-2.89516	0.0164301
Q8TCT9	Minor histocompatibility antigen H13	HM13	-2.50195	0.0169824
Q9P270	SLAIN motif-containing protein 2	SLAIN2	-3.45229	0.0169982
Q13625	Apoptosis-stimulating of p53 protein 2	TP53BP2	-3.14524	0.0170925
Q2NKX8	DNA excision repair protein ERCC-6-like	ERCC6L	-3.27376	0.0172351
P25054	Adenomatous polyposis coli protein	APC	-3.03308	0.0177102
Q8IZT6	Abnormal spindle-like microcephaly-associated protein	ASPM	-3.42504	0.0177134
Q00765	Receptor expression-enhancing protein 5	REEP5	-3.16265	0.0177574
O15027	Protein transport protein Sec16A	SEC16A	-2.40999	0.0178471
Q9H1E3	Nuclear ubiquitous casein and cyclin-dependent kinase substrate 1	NUCKS1	-3.06837	0.0181836
Q9NW15	Anoctamin-10	ANO10	-3.41936	0.018297
Q99707	Methionine synthase	MTR	-3.51394	0.0185251
Q7Z478	ATP-dependent RNA helicase DHX29	DHX29	-2.47703	0.0186983
P57737	Coronin-7	CORO7	-3.53162	0.0187058
P43121	Cell surface glycoprotein MUC18	MCAM	-2.58447	0.0194073
Q9Y6R0	Numb-like protein	NUMBL	-3.04853	0.0196499
Q96G23	Ceramide synthase 2	CERS2	-3.31666	0.0197104
Q8IXJ6	NAD-dependent protein deacetylase sirtuin-2	SIRT2	2.67863	0.0197177
Q96SU4	Oxysterol-binding protein-related protein 9	OSBPL9	-3.24451	0.0198682
Q01082	Spectrin beta chain, non-erythrocytic 1	SPTBN1	-2.8478	0.0199924
P55327	Tumor protein D52	TPD52	-2.56971	0.0206049
Q14790	Caspase-8	CASP8	-3.90462	0.0207396
Q53EZ4	Centrosomal protein of 55 kDa	CEP55	-2.75775	0.0208674
P42694	Probable helicase with zinc finger domain	HELZ	-3.32224	0.0208927
Q9ULK5	Vang-like protein 2	VANGL2	-2.91516	0.0212724
O43581	Synaptotagmin-7	SYT7	3.367	0.0213542
O75113	NEDD4-binding protein 1	N4BP1	-3.18632	0.0227643
Q9NRX1	RNA-binding protein PNO1	PNO1	-3.81216	0.0231195
Q9UPQ0	LIM and calponin homology domains-containing protein 1	LIMCH1	-3.5155	0.0231197
Q7KZI7	Serine/threonine-protein kinase MARK2	MARK2	-3.6727	0.0242777
Q8IY92	Structure-specific endonuclease subunit SLX4	SLX4	-3.05063	0.0245259
P62906	60S ribosomal protein L10a	RPL10A	3.13378	0.0249402
O95433	Activator of 90 kDa heat shock protein ATPase homolog 1	AHSA1	-4.163	0.0257458
Q9NRW7	Vacuolar protein sorting-associated protein 45	VPS45	-3.09336	0.0263045
Q8TE77	Protein phosphatase Slingshot homolog 3	SSH3	-2.96361	0.0264979
P52597	Heterogeneous nuclear ribonucleoprotein F	HNRNPF	-3.43482	0.0270499
Q16527	Cysteine and glycine-rich protein 2	CSRP2	-2.83283	0.0281455
P30050	60S ribosomal protein L12	RPL12	2.77399	0.0297543
Q96PY5	Formin-like protein 2	FMNL2	-2.73456	0.0299547
Q16799	Reticulon-1	RTN1	-3.08917	0.0301346
Q96AQ6	Pre-B-cell leukemia transcription factor-interacting protein 1	PBXIP1	-2.68218	0.0302498
Q9Y5V3	Melanoma-associated antigen D1	MAGED1	-3.0688	0.0305764
Q01844	RNA-binding protein EWS	EWSR1	-3.87642	0.0308888
Q9HC35	Echinoderm microtubule-associated protein-like 4	EML4	-3.2581	0.0314138
P61221	ATP-binding cassette sub-family E member 1	ABCE1	-3.87936	0.0319692
P51153	Ras-related protein Rab-13	RAB13	2.33503	0.0321107
Q96B97	SH3 domain-containing kinase-binding protein 1	SH3KBP1	-3.66847	0.0330489
Q9ULH0	Kinase D-interacting substrate of 220 kDa	KIDINS220	-2.88776	0.0332395
Q7LBC6	Lysine-specific demethylase 3B	KDM3B	-2.31926	0.0333187
Q9BY44	Eukaryotic translation initiation factor 2A	EIF2A	-2.82281	0.033438
P46100	Transcriptional regulator ATRX	ATRX	-2.63115	0.0334514
Q9H6S0	3'-5' RNA helicase YTHDC2	YTHDC2	-2.78783	0.0335081
Q8N573	Oxidation resistance protein 1	OXR1	-3.10551	0.0335729
P61289	Proteasome activator complex subunit 3	PSME3	-3.95186	0.0335729
Q9Y5K3	Choline-phosphate cytidylyltransferase B	PCYT1B	-3.66866	0.0343406
P35249	Replication factor C subunit 4	RFC4	-3.05268	0.0349577
Q9HCU5	Prolactin regulatory element-binding protein	PREB	-3.19139	0.0356137
Q9Y4H2	Insulin receptor substrate 2	IRS2	-3.24381	0.035809
Q8N157	Jouberin	AHI1	-3.14767	0.0363928
O75431	Metaxin-2	MTX2	-3.27675	0.0364061
O60645	Exocyst complex component 3	EXOC3	-3.70783	0.0371472
Q96TA1	Protein Niban 2	NIBAN2	-2.22119	0.0378144
P54727	UV excision repair protein RAD23 homolog B	RAD23B	3.04648	0.0380955
Q9UGP8	Translocation protein SEC63 homolog	SEC63	-3.23319	0.0386685
Q9Y5M8	Signal recognition particle receptor subunit beta	SRPRB	-2.745	0.038733
O95292	Vesicle-associated membrane protein-associated protein B/C	VAPB	-2.11526	0.039077
P29353	SHC-transforming protein 1	SHC1	-3.43211	0.0400334
Q01780	Exosome component 10	EXOSC10	-2.63639	0.0401793
Q07157	Tight junction protein ZO-1	TJP1	-2.28203	0.040673
Q9BZL4	Protein phosphatase 1 regulatory subunit 12C	PPP1R12C	-4.19277	0.0409492
P15170	Eukaryotic peptide chain release factor GTP-binding subunit ERF3A	GSPT1	-3.90192	0.0423287
Q99832	T-complex protein 1 subunit eta	CCT7	-3.89634	0.0427434
P22087	rRNA 2'-O-methyltransferase fibrillarin	FBL	-3.58313	0.0431562
Q15003	Condensin complex subunit 2	NCAPH	-2.4995	0.043283
O95861	3'(2'),5'-bisphosphate nucleotidase 1	BPNT1	-3.50649	0.0442373
Q9H9A6	Leucine-rich repeat-containing protein 40	LRRC40	-2.70884	0.0448044
P27105	Stomatin	STOM	-2.91627	0.0454326
Q9Y5X3	Sorting nexin-5	SNX5	-2.92996	0.0461489
Q9Y5A9	YTH domain-containing family protein 2	YTHDF2	-2.8365	0.0465831
P62304	Small nuclear ribonucleoprotein E	SNRPE	-2.80455	0.0472766
P51003	Poly(A) polymerase alpha	PAPOLA	-3.37912	0.0481278
Q99640	Membrane-associated tyrosine- and threonine-specific cdc2-inhibitory kinase	PKMYT1	-3.33881	0.0482446
O76094	Signal recognition particle subunit SRP72	SRP72	-2.66336	0.0488719
P63313	Thymosin beta-10	TMSB10	-2.52611	0.0491828
Q96HU1	Small G protein signaling modulator 3	SGSM3	-2.98524	0.0495152
P11274	Breakpoint cluster region protein	BCR	-2.61284	0.0500138
Q06546	GA-binding protein alpha chain	GABPA	-2.99034	0.0515128
P55084	Trifunctional enzyme subunit beta, mitochondrial	HADHB	3.57205	0.0521373
Q6ZWJ1	Syntaxin-binding protein 4	STXBP4	-2.89816	0.0523183
Q13724	Mannosyl-oligosaccharide glucosidase	MOGS	-2.59267	0.0539747
P02786	Transferrin receptor protein 1	TFRC	-2.05195	0.0548033
Q86X29	Lipolysis-stimulated lipoprotein receptor	LSR	-2.1561	0.0549095
Q5JSH3	WD repeat-containing protein 44	WDR44	-2.5289	0.0549114
O43402	ER membrane protein complex subunit 8	EMC8	-2.73904	0.0552967
Q96P47	Arf-GAP with GTPase, ANK repeat and PH domain-containing protein 3	AGAP3	-3.77394	0.0556108
P49643	DNA primase large subunit	PRIM2	-2.50558	0.0558447
Q8IV38	Ankyrin repeat and MYND domain-containing protein 2	ANKMY2	-3.06783	0.056852
Q14BN4	Sarcolemmal membrane-associated protein	SLMAP	-2.13159	0.057637
O95486	Protein transport protein Sec24A	SEC24A	-3.49496	0.0585992
Q8IYB5	Stromal membrane-associated protein 1	SMAP1	-3.03573	0.0586419
Q5BJF6	Outer dense fiber protein 2	ODF2	-2.74877	0.0594224
Q13885	Tubulin beta-2A chain	TUBB2A	-2.36581	0.0599518
Q9Y426	C2 domain-containing protein 2	C2CD2	-2.36188	0.0607796
Q14739	Delta(14)-sterol reductase LBR	LBR	-2.03177	0.0627866
P50749	Ras association domain-containing protein 2	RASSF2	-2.32474	0.0646348
Q9H4A3	Serine/threonine-protein kinase WNK1	WNK1	-2.0906	0.065551
Q9H089	Large subunit GTPase 1 homolog	LSG1	-2.79133	0.0657132
Q9H6S3	Epidermal growth factor receptor kinase substrate 8-like protein 2	EPS8L2	-3.58109	0.0657581
Q9C0C2	182 kDa tankyrase-1-binding protein	TNKS1BP1	-2.10717	0.0679966
P33992	DNA replication licensing factor MCM5	MCM5	-3.62719	0.0692586
Q9Y314	Nitric oxide synthase-interacting protein	NOSIP	3.09688	0.0693273
Q16181	Septin-7	SEPTIN7	-2.63815	0.0698427
Q9UK97	F-box only protein 9	FBXO9	-2.69207	0.0698855
P53007	Tricarboxylate transport protein, mitochondrial	SLC25A1	-3.2382	0.0705989
Q8TEW8	Partitioning defective 3 homolog B	PARD3B	-2.63448	0.0706436
O00139	Kinesin-like protein KIF2A	KIF2A	-2.88262	0.0706765
Q9UGP4	LIM domain-containing protein 1	LIMD1	-2.27124	0.0709104
Q14145	Kelch-like ECH-associated protein 1	KEAP1	-1.8651	0.0732452
Q9Y6M7	Sodium bicarbonate cotransporter 3	SLC4A7	-2.10504	0.0741512
O60610	Protein diaphanous homolog 1	DIAPH1	-1.97369	0.0743237
Q15025	TNFAIP3-interacting protein 1	TNIP1	-2.83794	0.0748555
Q15637	Splicing factor 1	SF1	-2.46577	0.0748828
P33991	DNA replication licensing factor MCM4	MCM4	-2.91952	0.0788309
Q9ULM3	YEATS domain-containing protein 2	YEATS2	2.96431	0.0824291
P04049	RAF proto-oncogene serine/threonine-protein kinase	RAF1	-2.51938	0.0841827
Q86TP1	Exopolyphosphatase PRUNE1	PRUNE1	-2.24038	0.0843119
Q5JSZ5	Protein PRRC2B	PRRC2B	-2.03623	0.0852545
Q9BXS6	Nucleolar and spindle-associated protein 1	NUSAP1	2.35309	0.0857092
Q9Y678	Coatomer subunit gamma-1	COPG1	-2.433	0.086545
Q96HN2	Adenosylhomocysteinase 3	AHCYL2	-2.13494	0.086945
P52306	Rap1 GTPase-GDP dissociation stimulator 1	RAP1GDS1	2.34867	0.0871883
P16070	CD44 antigen	CD44	-2.21296	0.087915
Q9BX63	Fanconi anemia group J protein	BRIP1	-2.15364	0.0896745
Q8NDV7	Trinucleotide repeat-containing gene 6A protein	TNRC6A	-2.29977	0.0900155
Q9C0C9	(E3-independent) E2 ubiquitin-conjugating enzyme	UBE2O	-2.09184	0.0905254
Q96EV2	RNA-binding protein 33	RBM33	-2.91966	0.090656
Q9UPQ9	Trinucleotide repeat-containing gene 6B protein	TNRC6B	-2.58607	0.0912008
Q14974	Importin subunit beta-1	KPNB1	-3.00252	0.0915892
Q96BX8	MOB kinase activator 3A	MOB3A	-1.96875	0.0917364
Q9H6H4	Receptor expression-enhancing protein 4	REEP4	-3.13995	0.0951607
P07814	Bifunctional glutamate/proline--tRNA ligase	EPRS1	2.04502	0.0955619
P43250	G protein-coupled receptor kinase 6	GRK6	-3.47243	0.0965915
Q9BSD7	Cancer-related nucleoside-triphosphatase	NTPCR	-2.9927	0.0966332
Q5JTV8	Torsin-1A-interacting protein 1	TOR1AIP1	-2.70133	0.0969777
Q99996	A-kinase anchor protein 9	AKAP9	-2.43905	0.0973154
P04439	HLA class I histocompatibility antigen, A alpha chain	HLA-A	-2.25813	0.097418
O75886	Signal transducing adapter molecule 2	STAM2	-1.9362	0.0999361
P30519	Heme oxygenase 2	HMOX2	-1.8016	0.103754
Q9NW68	BSD domain-containing protein 1	BSDC1	-2.08322	0.104743
P31153	S-adenosylmethionine synthase isoform type-2	MAT2A	2.63374	0.105726
Q96EA4	Protein Spindly	SPDL1	-2.20383	0.106896
P54198	Protein HIRA	HIRA	-2.93667	0.106965
P46939	Utrophin	UTRN	-2.10052	0.112218
Q3SXY8	ADP-ribosylation factor-like protein 13B	ARL13B	-2.48098	0.112564
Q9C0B7	Transport and Golgi organization protein 6 homolog	TANGO6	-2.42029	0.112718
O94955	Rho-related BTB domain-containing protein 3	RHOBTB3	-2.84777	0.11274
P17029	Zinc finger protein with KRAB and SCAN domains 1	ZKSCAN1	-2.34693	0.11356
Q15652	Probable JmjC domain-containing histone demethylation protein 2C	JMJD1C	-1.96489	0.114691
P22392	Nucleoside diphosphate kinase B	NME2	-2.68546	0.116139
O95400	CD2 antigen cytoplasmic tail-binding protein 2	CD2BP2	2.07521	0.116626
O43896	Kinesin-like protein KIF1C	KIF1C	-2.0794	0.116821
Q8IX18	Probable ATP-dependent RNA helicase DHX40	DHX40	-2.43599	0.118131
Q56NI9	N-acetyltransferase ESCO2	ESCO2	-2.53973	0.118138
P55011	Solute carrier family 12 member 2	SLC12A2	-1.8123	0.118791
P30419	Glycylpeptide N-tetradecanoyltransferase 1	NMT1	-2.19015	0.120345
Q14571	Inositol 1,4,5-trisphosphate receptor type 2	ITPR2	-2.03472	0.120962
Q5HYI8	Rab-like protein 3	RABL3	-1.73423	0.121996
O43639	Cytoplasmic protein NCK2	NCK2	-2.40806	0.12312
Q9UBB4	Ataxin-10	ATXN10	-2.33106	0.123574
P46060	Ran GTPase-activating protein 1	RANGAP1	-1.5467	0.123598
P0CG08	Golgi pH regulator B	GPR89B	-1.83521	0.123911
Q86UP2	Kinectin	KTN1	-1.87874	0.124898
P54577	Tyrosine--tRNA ligase, cytoplasmic	YARS1	-2.62531	0.125335
Q8N3F8	MICAL-like protein 1	MICALL1	-2.61383	0.125645
Q5JWF2	Guanine nucleotide-binding protein G(s) subunit alpha isoforms XLas	GNAS	-2.48775	0.127111
Q9C0D5	Protein TANC1	TANC1	-2.14767	0.127166
Q13257	Mitotic spindle assembly checkpoint protein MAD2A	MAD2L1	-2.19503	0.127878
P51610	Host cell factor 1	HCFC1	-2.00624	0.128124
Q02952	A-kinase anchor protein 12	AKAP12	-1.66197	0.128439
Q9UH92	Max-like protein X	MLX	-1.68948	0.132194
Q7Z6J0	E3 ubiquitin-protein ligase SH3RF1	SH3RF1	-2.07587	0.132576
Q06265	Exosome complex component RRP45	EXOSC9	-2.24045	0.134426
Q15654	Thyroid receptor-interacting protein 6	TRIP6	2.51433	0.135251
Q86UW6	NEDD4-binding protein 2	N4BP2	-2.36985	0.139356
P07237	Protein disulfide-isomerase	P4HB	-1.71131	0.13956
P04150	Glucocorticoid receptor	NR3C1	-2.001	0.139884
Q9UHD1	Cysteine and histidine-rich domain-containing protein 1	CHORDC1	-1.81073	0.14034
O96013	Serine/threonine-protein kinase PAK 4	PAK4	-2.00638	0.14096
Q9Y2G8	DnaJ homolog subfamily C member 16	DNAJC16	-2.33719	0.14156
Q86V48	Leucine zipper protein 1	LUZP1	-2.34699	0.14217
Q9NXW2	DnaJ homolog subfamily B member 12	DNAJB12	-2.16837	0.143987
Q53GG5	PDZ and LIM domain protein 3	PDLIM3	-2.27537	0.144812
P38159	RNA-binding motif protein, X chromosome	RBMX	-3.33591	0.144834
Q13439	Golgin subfamily A member 4	GOLGA4	-1.76775	0.145744
O75161	Nephrocystin-4	NPHP4	-1.97956	0.148359
Q6Y2X3	DnaJ homolog subfamily C member 14	DNAJC14	-2.0454	0.148879
O43491	Band 4.1-like protein 2	EPB41L2	-2.14933	0.14927
Q9P0L0	Vesicle-associated membrane protein-associated protein A	VAPA	-2.39551	0.149919
O00767	Stearoyl-CoA desaturase	SCD	-2.26455	0.150677
Q96A33	PAT complex subunit CCDC47	CCDC47	-1.84458	0.151585
O00522	Krev interaction trapped protein 1	KRIT1	-1.82384	0.151598
Q9P2E9	Ribosome-binding protein 1	RRBP1	-1.70236	0.152057
Q02413	Desmoglein-1	DSG1	-2.09749	0.152705
P50990	T-complex protein 1 subunit theta	CCT8	1.57816	0.153493
O15269	Serine palmitoyltransferase 1	SPTLC1	-2.25548	0.154384
P49790	Nuclear pore complex protein Nup153	NUP153	-1.89797	0.155832
Q9GZR2	RNA exonuclease 4	REXO4	2.3262	0.157849
Q5T5C0	Syntaxin-binding protein 5	STXBP5	-2.31398	0.158273
Q15276	Rab GTPase-binding effector protein 1	RABEP1	-1.93632	0.158787
Q9ULW3	Activator of basal transcription 1	ABT1	1.67542	0.159386
Q16513	Serine/threonine-protein kinase N2	PKN2	-2.21084	0.159455
Q969V6	Myocardin-related transcription factor A	MRTFA	-2.44523	0.163009
Q14195	Dihydropyrimidinase-related protein 3	DPYSL3	-1.60694	0.163268
P29317	Ephrin type-A receptor 2	EPHA2	-1.70432	0.163787
Q9NR46	Endophilin-B2	SH3GLB2	-2.26933	0.165663
P84085	ADP-ribosylation factor 5	ARF5	-2.17359	0.166009
Q15643	Thyroid receptor-interacting protein 11	TRIP11	-1.65092	0.166879
Q9BV73	Centrosome-associated protein CEP250	CEP250	-2.08308	0.171994
O60566	Mitotic checkpoint serine/threonine-protein kinase BUB1 beta	BUB1B	-2.22905	0.173016
Q9UJ41	Rab5 GDP/GTP exchange factor	RABGEF1	-1.89018	0.174582
P50402	Emerin	EMD	-1.63075	0.175281
Q8WX93	Palladin	PALLD	-1.60144	0.175608
O43913	Origin recognition complex subunit 5	ORC5	-2.02159	0.176909
Q8WUM0	Nuclear pore complex protein Nup133	NUP133	-1.99814	0.178016
O15357	Phosphatidylinositol 3,4,5-trisphosphate 5-phosphatase 2	INPPL1	-2.2838	0.178845
Q9H7C9	Mth938 domain-containing protein	AAMDC	-1.7985	0.179516
Q86U38	Nucleolar protein 9	NOP9	1.99335	0.180593
P48444	Coatomer subunit delta	ARCN1	-1.59203	0.180665
Q86YR5	G-protein-signaling modulator 1	GPSM1	-1.84212	0.182232
P31151	Protein S100-A7	S100A7	-2.62186	0.182711
Q8WTT2	Nucleolar complex protein 3 homolog	NOC3L	-1.84469	0.184182
P35611	Alpha-adducin	ADD1	-1.69223	0.192029
O14639	Actin-binding LIM protein 1	ABLIM1	-1.7605	0.192061
O14981	TATA-binding protein-associated factor 172	BTAF1	-1.99871	0.194992
Q9UNY4	Transcription termination factor 2	TTF2	-1.71227	0.195326
O60488	Long-chain-fatty-acid--CoA ligase 4	ACSL4	1.49639	0.195466
Q9P0K7	Ankycorbin	RAI14	-1.52127	0.198446
Q9BVC6	Transmembrane protein 109	TMEM109	-1.82828	0.199492
Q9BTX1	Nucleoporin NDC1	NDC1	-1.74352	0.199627
Q8IVW6	AT-rich interactive domain-containing protein 3B	ARID3B	-1.99914	0.199652
Q9H0G5	Nuclear speckle splicing regulatory protein 1	NSRP1	2.05879	0.200645
Q9UL54	Serine/threonine-protein kinase TAO2	TAOK2	-2.5022	0.202102
Q9Y4A5	Transformation/transcription domain-associated protein	TRRAP	-2.00865	0.202228
Q5VZK9	F-actin-uncapping protein LRRC16A	CARMIL1	-1.70225	0.202535
A0FGR8	Extended synaptotagmin-2	ESYT2	-1.70161	0.204545
Q9UQN3	Charged multivesicular body protein 2b	CHMP2B	-1.62102	0.205608
O15083	ERC protein 2	ERC2	-5.34806	0.208443
Q9H4L5	Oxysterol-binding protein-related protein 3	OSBPL3	-1.68772	0.210906
Q16658	Fascin	FSCN1	2.2414	0.211405
Q15029	116 kDa U5 small nuclear ribonucleoprotein component	EFTUD2	-1.92139	0.213625
Q5JTW2	Centrosomal protein of 78 kDa	CEP78	-1.77923	0.21622
Q9Y679	Lipid droplet-regulating VLDL assembly factor AUP1	AUP1	-1.47321	0.217293
Q13206	Probable ATP-dependent RNA helicase DDX10	DDX10	1.84659	0.221546
O60563	Cyclin-T1	CCNT1	-1.63468	0.221837
Q8N442	Translation factor GUF1, mitochondrial	GUF1	-2.09906	0.222168
Q15738	Sterol-4-alpha-carboxylate 3-dehydrogenase, decarboxylating	NSDHL	-1.62576	0.223717
Q9NQC3	Reticulon-4	RTN4	-1.63943	0.224217
Q7Z739	YTH domain-containing family protein 3	YTHDF3	-2.15236	0.224972
O75683	Surfeit locus protein 6	SURF6	-1.95891	0.226139
Q99439	Calponin-2	CNN2	-1.521	0.228498
Q96QE5	Transcription elongation factor, mitochondrial	TEFM	2.96534	0.228945
Q9H3N1	Thioredoxin-related transmembrane protein 1	TMX1	-1.52095	0.230246
Q15437	Protein transport protein Sec23B	SEC23B	-1.64853	0.230561
Q7L576	Cytoplasmic FMR1-interacting protein 1	CYFIP1	-1.621	0.23178
Q05397	Focal adhesion kinase 1	PTK2	1.51854	0.235858
Q9NX24	H/ACA ribonucleoprotein complex subunit 2	NHP2	-1.95333	0.23606
O00161	Synaptosomal-associated protein 23	SNAP23	-1.49436	0.239464
P46937	Transcriptional coactivator YAP1	YAP1	-1.70905	0.241755
Q8N5I9	NOP protein chaperone 1	NOPCHAP1	-1.62383	0.248792
P09884	DNA polymerase alpha catalytic subunit	POLA1	-1.94407	0.248924
Q96KA5	Cleft lip and palate transmembrane protein 1-like protein	CLPTM1L	1.44425	0.249626
P29375	Lysine-specific demethylase 5A	KDM5A	1.91919	0.250023
Q9Y3D7	Mitochondrial import inner membrane translocase subunit TIM16	PAM16	-1.63402	0.251601
Q8TDB8	Solute carrier family 2, facilitated glucose transporter member 14	SLC2A14	-1.5154	0.252884
Q8WXX5	DnaJ homolog subfamily C member 9	DNAJC9	-1.66359	0.255421
Q9H0B6	Kinesin light chain 2	KLC2	-2.19124	0.255873
P30307	M-phase inducer phosphatase 3	CDC25C	-1.74865	0.256634
Q9UHB9	Signal recognition particle subunit SRP68	SRP68	-1.4375	0.256758
Q13586	Stromal interaction molecule 1	STIM1	-1.43124	0.259491
Q13888	General transcription factor IIH subunit 2	GTF2H2	1.42057	0.260782
Q92870	Amyloid beta precursor protein binding family B member 2	APBB2	-1.73236	0.262486
Q99570	Phosphoinositide 3-kinase regulatory subunit 4	PIK3R4	-1.80223	0.263846
Q7Z401	C-myc promoter-binding protein	DENND4A	-1.48825	0.266111
Q9UBM7	7-dehydrocholesterol reductase	DHCR7	-1.54687	0.26776
Q93008	Probable ubiquitin carboxyl-terminal hydrolase FAF-X	USP9X	-1.82827	0.268287
P13667	Protein disulfide-isomerase A4	PDIA4	-1.50793	0.2705
Q92620	Pre-mRNA-splicing factor ATP-dependent RNA helicase PRP16	DHX38	-1.47709	0.270673
P51812	Ribosomal protein S6 kinase alpha-3	RPS6KA3	-1.71938	0.2709
Q6UWI4	Protein shisa-2 homolog	SHISA2	-1.52284	0.272216
P60174	Triosephosphate isomerase	TPI1	1.49145	0.272307
Q29RF7	Sister chromatid cohesion protein PDS5 homolog A	PDS5A	-1.94817	0.273002
Q9Y3P9	Rab GTPase-activating protein 1	RABGAP1	-1.59281	0.273559
Q16643	Drebrin	DBN1	-1.6775	0.275076
Q9UHK0	Nuclear fragile X mental retardation-interacting protein 1	NUFIP1	1.47388	0.278311
Q9H267	Vacuolar protein sorting-associated protein 33B	VPS33B	1.45484	0.278958
Q9BZH6	WD repeat-containing protein 11	WDR11	1.52905	0.279893
Q15181	Inorganic pyrophosphatase	PPA1	-1.49831	0.280495
Q96GA3	Protein LTV1 homolog	LTV1	-1.58352	0.281821
Q9HCN4	GPN-loop GTPase 1	GPN1	-1.42133	0.284046
Q2M2I8	AP2-associated protein kinase 1	AAK1	-1.47	0.285344
Q99460	26S proteasome non-ATPase regulatory subunit 1	PSMD1	-1.74892	0.28853
Q9Y295	Developmentally-regulated GTP-binding protein 1	DRG1	-1.79273	0.288568
Q5M775	Cytospin-B	SPECC1	-1.67788	0.290308
Q9UP95	Solute carrier family 12 member 4	SLC12A4	-1.43063	0.291904
P26599	Polypyrimidine tract-binding protein 1	PTBP1	1.88904	0.292002
Q5VV42	Threonylcarbamoyladenosine tRNA methylthiotransferase	CDKAL1	-1.55303	0.292552
Q13009	Rho guanine nucleotide exchange factor TIAM1	TIAM1	-1.64024	0.292561
Q9BQE5	Apolipoprotein L2	APOL2	-1.47297	0.293564
Q96MW1	Coiled-coil domain-containing protein 43	CCDC43	-1.34534	0.293829
Q13427	Peptidyl-prolyl cis-trans isomerase G	PPIG	1.43276	0.293873
Q92890	Ubiquitin recognition factor in ER-associated degradation protein 1	UFD1	-1.4964	0.294214
Q6KB66	Keratin, type II cytoskeletal 80	KRT80	-1.77519	0.298509
Q2M1P5	Kinesin-like protein KIF7	KIF7	-1.73742	0.298826
Q16584	Mitogen-activated protein kinase kinase kinase 11	MAP3K11	-1.5095	0.299721
Q9Y394	Dehydrogenase/reductase SDR family member 7	DHRS7	-1.53327	0.300349
Q92667	A-kinase anchor protein 1, mitochondrial	AKAP1	1.23273	0.300391
O43852	Calumenin	CALU	-1.82378	0.301754
P61011	Signal recognition particle 54 kDa protein	SRP54	-1.29502	0.301818
Q969S3	Zinc finger protein 622	ZNF622	-1.89249	0.302286
P57740	Nuclear pore complex protein Nup107	NUP107	-2.11265	0.303383
P35580	Myosin-10	MYH10	-1.58036	0.304004
Q15046	Lysine--tRNA ligase	KARS1	2.12654	0.30518
Q9HCD6	Protein TANC2	TANC2	-1.6229	0.30593
Q8TDD1	ATP-dependent RNA helicase DDX54	DDX54	1.32817	0.308389
Q14147	Probable ATP-dependent RNA helicase DHX34	DHX34	-1.62308	0.3085
Q9NTJ3	Structural maintenance of chromosomes protein 4	SMC4	-1.29553	0.309695
Q9BVJ6	U3 small nucleolar RNA-associated protein 14 homolog A	UTP14A	1.35165	0.309754
Q9BXB4	Oxysterol-binding protein-related protein 11	OSBPL11	-1.53668	0.311839
Q15464	SH2 domain-containing adapter protein B	SHB	-1.39451	0.312049
P55039	Developmentally-regulated GTP-binding protein 2	DRG2	-1.58899	0.312518
Q99741	Cell division control protein 6 homolog	CDC6	1.76314	0.312615
Q92625	Ankyrin repeat and SAM domain-containing protein 1A	ANKS1A	-1.34796	0.313811
P04843	Dolichyl-diphosphooligosaccharide--protein glycosyltransferase subunit 1	RPN1	-1.46874	0.314665
Q05655	Protein kinase C delta type	PRKCD	-1.27261	0.315152
Q9BZG1	Ras-related protein Rab-34	RAB34	-1.27848	0.315295
O43399	Tumor protein D54	TPD52L2	-1.29279	0.316029
P22102	Trifunctional purine biosynthetic protein adenosine-3	GART	-1.63296	0.316185
Q14258	E3 ubiquitin/ISG15 ligase TRIM25	TRIM25	-1.33469	0.317595
O94927	HAUS augmin-like complex subunit 5	HAUS5	-1.72021	0.317921
Q09666	Neuroblast differentiation-associated protein AHNAK	AHNAK	-1.24377	0.318088
O15120	1-acyl-sn-glycerol-3-phosphate acyltransferase beta	AGPAT2	-1.46505	0.31835
P27338	Amine oxidase [flavin-containing] B	MAOB	-1.40175	0.322123
P00387	NADH-cytochrome b5 reductase 3	CYB5R3	-1.29506	0.322584
Q53H12	Acylglycerol kinase, mitochondrial	AGK	-1.8566	0.322812
Q9UEY8	Gamma-adducin	ADD3	-1.55685	0.323996
Q12923	Tyrosine-protein phosphatase non-receptor type 13	PTPN13	-1.64834	0.324402
Q9BUF5	Tubulin beta-6 chain	TUBB6	-1.41189	0.325037
Q13823	Nucleolar GTP-binding protein 2	GNL2	1.40668	0.325368
Q9HB21	Pleckstrin homology domain-containing family A member 1	PLEKHA1	-1.42329	0.326074
P50479	PDZ and LIM domain protein 4	PDLIM4	-1.79338	0.326911
Q8WWM7	Ataxin-2-like protein	ATXN2L	-1.31709	0.328389
Q9UJW0	Dynactin subunit 4	DCTN4	-1.5765	0.328432
Q9UER7	Death domain-associated protein 6	DAXX	-1.48252	0.329323
Q8IVF2	Protein AHNAK2	AHNAK2	-1.67363	0.329507
Q15365	Poly(rC)-binding protein 1	PCBP1	-1.26585	0.331358
O00400	Acetyl-coenzyme A transporter 1	SLC33A1	-1.33394	0.331724
O14965	Aurora kinase A	AURKA	-1.58567	0.334809
Q9NQC7	Ubiquitin carboxyl-terminal hydrolase CYLD	CYLD	-1.78697	0.335144
P11940	Polyadenylate-binding protein 1	PABPC1	-1.27843	0.336115
P62847	40S ribosomal protein S24	RPS24	1.50481	0.338372
Q9HCL2	Glycerol-3-phosphate acyltransferase 1, mitochondrial	GPAM	-1.36194	0.339202
P11216	Glycogen phosphorylase, brain form	PYGB	1.52447	0.339215
Q9H074	Polyadenylate-binding protein-interacting protein 1	PAIP1	-1.30058	0.339893
P49755	Transmembrane emp24 domain-containing protein 10	TMED10	1.49642	0.340242
Q6P0Q8	Microtubule-associated serine/threonine-protein kinase 2	MAST2	-1.89836	0.341568
Q9BSJ5	Uncharacterized protein C17orf80	C17orf80	-1.37207	0.341727
Q96K12	Fatty acyl-CoA reductase 2	FAR2	1.48491	0.342734
P16333	Cytoplasmic protein NCK1	NCK1	-1.20932	0.344554
Q9NZL4	Hsp70-binding protein 1	HSPBP1	-1.44598	0.344955
Q16891	MICOS complex subunit MIC60	IMMT	-1.27145	0.345129
P50747	Biotin--protein ligase	HLCS	1.17338	0.3452
Q9HAS0	Protein Njmu-R1	C17orf75	-1.68287	0.345741
Q5T5U3	Rho GTPase-activating protein 21	ARHGAP21	1.45072	0.345794
Q8NF37	Lysophosphatidylcholine acyltransferase 1	LPCAT1	-1.695	0.346092
P17844	Probable ATP-dependent RNA helicase DDX5	DDX5	1.27579	0.346701
Q6DD87	Zinc finger protein 787	ZNF787	-1.70543	0.347273
Q9Y4P3	Transducin beta-like protein 2	TBL2	1.6849	0.348297
Q9UKT5	F-box only protein 4	FBXO4	-1.32213	0.348316
O00443	Phosphatidylinositol 4-phosphate 3-kinase C2 domain-containing subunit alpha	PIK3C2A	-1.29125	0.348519
O95197	Reticulon-3	RTN3	-1.34766	0.34884
Q03001	Dystonin	DST	-1.24002	0.351603
P55786	Puromycin-sensitive aminopeptidase	NPEPPS	-1.32521	0.353311
P98170	E3 ubiquitin-protein ligase XIAP	XIAP	-1.17915	0.355645
P80723	Brain acid soluble protein 1	BASP1	-1.22177	0.358546
O95239	Chromosome-associated kinesin KIF4A	KIF4A	-1.26353	0.36436
Q9GZZ1	N-alpha-acetyltransferase 50	NAA50	-1.25176	0.365377
Q9NPJ6	Mediator of RNA polymerase II transcription subunit 4	MED4	-1.48364	0.365967
O75122	CLIP-associating protein 2	CLASP2	-1.45142	0.367223
Q96HS1	Serine/threonine-protein phosphatase PGAM5, mitochondrial	PGAM5	-1.34243	0.368086
P25098	Beta-adrenergic receptor kinase 1	GRK2	-1.39227	0.368258
P60903	Protein S100-A10	S100A10	-1.40731	0.369809
P12268	Inosine-5'-monophosphate dehydrogenase 2	IMPDH2	1.29094	0.372531
P33981	Dual specificity protein kinase TTK	TTK	-1.27324	0.37281
Q9NP61	ADP-ribosylation factor GTPase-activating protein 3	ARFGAP3	-1.18873	0.373287
Q96T51	RUN and FYVE domain-containing protein 1	RUFY1	-1.27943	0.373682
Q86WX3	Active regulator of SIRT1	RPS19BP1	1.21167	0.374881
O75674	TOM1-like protein 1	TOM1L1	-1.24534	0.376662
Q9H019	Mitochondrial fission regulator 1-like	MTFR1L	1.32721	0.377751
Q14683	Structural maintenance of chromosomes protein 1A	SMC1A	-1.21746	0.378443
Q8TAF3	WD repeat-containing protein 48	WDR48	-1.50748	0.378627
Q86YL5	Testis development-related protein	TDRP	-1.25286	0.379027
Q6FI81	Anamorsin	CIAPIN1	-1.15551	0.382961
Q9NQT8	Kinesin-like protein KIF13B	KIF13B	-1.30197	0.382984
Q9Y265	RuvB-like 1	RUVBL1	1.17237	0.383509
Q9Y6V7	Probable ATP-dependent RNA helicase DDX49	DDX49	-1.85128	0.386112
Q01995	Transgelin	TAGLN	-1.20776	0.389226
Q15417	Calponin-3	CNN3	-1.20604	0.390922
Q8TAT6	Nuclear protein localization protein 4 homolog	NPLOC4	-1.15292	0.391494
Q9H501	ESF1 homolog	ESF1	1.27107	0.391643
Q7Z569	BRCA1-associated protein	BRAP	-1.287	0.392394
Q96F86	Enhancer of mRNA-decapping protein 3	EDC3	-1.29895	0.394137
Q9NZ45	CDGSH iron-sulfur domain-containing protein 1	CISD1	1.15079	0.394809
Q5VUA4	Zinc finger protein 318	ZNF318	-1.18083	0.397207
P21127	Cyclin-dependent kinase 11B	CDK11B	-1.74395	0.397635
P30414	NK-tumor recognition protein	NKTR	-1.1774	0.398396
Q8WV41	Sorting nexin-33	SNX33	-1.57219	0.399069
O43396	Thioredoxin-like protein 1	TXNL1	-1.268	0.400611
P51991	Heterogeneous nuclear ribonucleoprotein A3	HNRNPA3	-1.78296	0.400677
A1X283	SH3 and PX domain-containing protein 2B	SH3PXD2B	-1.26886	0.403539
Q8N3X1	Formin-binding protein 4	FNBP4	1.26578	0.40504
Q9Y570	Protein phosphatase methylesterase 1	PPME1	-1.24366	0.406261
Q96CN9	GRIP and coiled-coil domain-containing protein 1	GCC1	-1.20019	0.407258
Q8IVM0	Coiled-coil domain-containing protein 50	CCDC50	-1.16057	0.408782
Q14155	Rho guanine nucleotide exchange factor 7	ARHGEF7	-1.28988	0.410289
Q04637	Eukaryotic translation initiation factor 4 gamma 1	EIF4G1	-1.11145	0.41052
Q52LW3	Rho GTPase-activating protein 29	ARHGAP29	-1.44473	0.412578
Q9Y2J2	Band 4.1-like protein 3	EPB41L3	-1.12262	0.412639
Q8IVH8	Mitogen-activated protein kinase kinase kinase kinase 3	MAP4K3	-1.28591	0.414688
Q9Y613	FH1/FH2 domain-containing protein 1	FHOD1	-1.267	0.414763
Q9UNF1	Melanoma-associated antigen D2	MAGED2	-1.22651	0.416834
P35251	Replication factor C subunit 1	RFC1	1.3197	0.417201
Q9NVM4	Protein arginine N-methyltransferase 7	PRMT7	-1.3591	0.419053
P23246	Splicing factor, proline- and glutamine-rich	SFPQ	-1.19664	0.419065
Q96HY6	DDRGK domain-containing protein 1	DDRGK1	-1.19508	0.420701
Q8N0V3	Putative ribosome-binding factor A, mitochondrial	RBFA	1.1451	0.420897
Q9UGI8	Testin	TES	-1.09482	0.421311
Q9H788	SH2 domain-containing protein 4A	SH2D4A	-1.18996	0.421657
Q96D09	G-protein coupled receptor-associated sorting protein 2	GPRASP2	-1.30164	0.422616
Q86XP3	ATP-dependent RNA helicase DDX42	DDX42	-1.17894	0.423935
P27816	Microtubule-associated protein 4	MAP4	-1.08144	0.424026
O75381	Peroxisomal membrane protein PEX14	PEX14	-1.10989	0.42536
Q15154	Pericentriolar material 1 protein	PCM1	-1.17097	0.425727
P53618	Coatomer subunit beta	COPB1	-1.18724	0.425734
Q92597	Protein NDRG1	NDRG1	-1.1105	0.426105
Q9Y6M1	Insulin-like growth factor 2 mRNA-binding protein 2	IGF2BP2	-1.2115	0.426279
O00221	NF-kappa-B inhibitor epsilon	NFKBIE	-1.23129	0.429173
Q9UKY7	Protein CDV3 homolog	CDV3	-1.17443	0.429493
P11387	DNA topoisomerase 1	TOP1	-1.13211	0.43077
P52429	Diacylglycerol kinase epsilon	DGKE	1.11736	0.43235
Q8WUM4	Programmed cell death 6-interacting protein	PDCD6IP	-1.1904	0.434783
P35658	Nuclear pore complex protein Nup214	NUP214	-1.1528	0.434865
Q14738	Serine/threonine-protein phosphatase 2A 56 kDa regulatory subunit delta isoform	PPP2R5D	-1.14394	0.43517
A0A8I5KQE6	Ribosomal protein SA pseudogene 58	RPSAP58	1.08223	0.435253
P63241	Eukaryotic translation initiation factor 5A-1	EIF5A	-1.1061	0.435428
P61927	60S ribosomal protein L37	RPL37	-1.11718	0.437
Q9Y6I3	Epsin-1	EPN1	-1.1575	0.438192
Q13045	Protein flightless-1 homolog	FLII	-1.2924	0.440182
P46821	Microtubule-associated protein 1B	MAP1B	-1.14124	0.442147
Q8NC60	Nitric oxide-associated protein 1	NOA1	-1.18298	0.447753
P50607	Tubby protein homolog	TUB	-1.17738	0.448827
P57772	Selenocysteine-specific elongation factor	EEFSEC	-1.24495	0.449502
Q96AC1	Fermitin family homolog 2	FERMT2	-1.10048	0.450213
Q9Y3I0	RNA-splicing ligase RtcB homolog	RTCB	-1.17861	0.450301
Q9NYR9	NF-kappa-B inhibitor-interacting Ras-like protein 2	NKIRAS2	1.07045	0.450421
Q9P031	Thyroid transcription factor 1-associated protein 26	CCDC59	1.35769	0.451024
Q6P996	Pyridoxal-dependent decarboxylase domain-containing protein 1	PDXDC1	-1.06194	0.453059
Q02040	A-kinase anchor protein 17A	AKAP17A	-1.14439	0.453278
O14531	Dihydropyrimidinase-related protein 4	DPYSL4	-1.08028	0.453737
Q9UPW5	Cytosolic carboxypeptidase 1	AGTPBP1	-1.22141	0.454671
Q12933	TNF receptor-associated factor 2	TRAF2	-1.745	0.456412
P14314	Glucosidase 2 subunit beta	PRKCSH	-1.22687	0.456806
Q13200	26S proteasome non-ATPase regulatory subunit 2	PSMD2	-1.18952	0.457412
P11171	Protein 4.1	EPB41	-1.06793	0.45835
P23588	Eukaryotic translation initiation factor 4B	EIF4B	-1.13602	0.459194
Q9BPX6	Calcium uptake protein 1, mitochondrial	MICU1	-1.11345	0.459721
Q8WUQ7	Cactin	CACTIN	1.20227	0.460665
Q96ST8	Centrosomal protein of 89 kDa	CEP89	-1.0769	0.461094
O60518	Ran-binding protein 6	RANBP6	-1.10557	0.464401
P39023	60S ribosomal protein L3	RPL3	1.09856	0.467046
Q9HD67	Unconventional myosin-X	MYO10	-1.04961	0.467939
Q9BQ61	Telomerase RNA component interacting RNase	TRIR	-1.24675	0.468144
Q53EU6	Glycerol-3-phosphate acyltransferase 3	GPAT3	-1.07792	0.468419
P63173	60S ribosomal protein L38	RPL38	1.08255	0.470799
Q9GZY8	Mitochondrial fission factor	MFF	-1.42574	0.47089
P30876	DNA-directed RNA polymerase II subunit RPB2	POLR2B	1.43129	0.471898
Q12955	Ankyrin-3	ANK3	-1.03712	0.472049
Q12983	BCL2/adenovirus E1B 19 kDa protein-interacting protein 3	BNIP3	-1.18095	0.472779
Q5T9A4	ATPase family AAA domain-containing protein 3B	ATAD3B	1.09312	0.472868
Q9H082	Ras-related protein Rab-33B	RAB33B	-1.03824	0.473469
O95248	Myotubularin-related protein 5	SBF1	-1.13317	0.474287
Q96NE9	FERM domain-containing protein 6	FRMD6	-1.04351	0.475779
Q02978	Mitochondrial 2-oxoglutarate/malate carrier protein	SLC25A11	-1.26748	0.475822
O43707	Alpha-actinin-4	ACTN4	1.056	0.476392
Q9BZF1	Oxysterol-binding protein-related protein 8	OSBPL8	-1.11635	0.476869
P55196	Afadin	AFDN	-1.03377	0.47716
P42858	Huntingtin	HTT	-1.04431	0.480951
Q96A73	Putative monooxygenase p33MONOX	KIAA1191	-1.06723	0.482126
P36542	ATP synthase subunit gamma, mitochondrial	ATP5F1C	1.0961	0.483501
P61081	NEDD8-conjugating enzyme Ubc12	UBE2M	-1.02693	0.483793
Q12931	Heat shock protein 75 kDa, mitochondrial	TRAP1	-1.03873	0.483985
P42356	Phosphatidylinositol 4-kinase alpha	PI4KA	1.09065	0.487293
Q8NC51	Plasminogen activator inhibitor 1 RNA-binding protein	SERBP1	-1.02352	0.488421
P31943	Heterogeneous nuclear ribonucleoprotein H	HNRNPH1	1.07281	0.489109
Q8N6T3	ADP-ribosylation factor GTPase-activating protein 1	ARFGAP1	-1.01694	0.489362
Q13459	Unconventional myosin-IXb	MYO9B	-1.05017	0.489523
O95208	Epsin-2	EPN2	-1.06457	0.491708
P12956	X-ray repair cross-complementing protein 6	XRCC6	-1.25442	0.492079
Q00610	Clathrin heavy chain 1	CLTC	1.22035	0.49431
O15042	U2 snRNP-associated SURP motif-containing protein	U2SURP	-1.13168	0.494444
P29966	Myristoylated alanine-rich C-kinase substrate	MARCKS	-1.06788	0.494505
P50542	Peroxisomal targeting signal 1 receptor	PEX5	-1.15834	0.495019
P49815	Tuberin	TSC2	-1.06527	0.497194
Q8WY36	HMG box transcription factor BBX	BBX	-1.03693	0.499763
P12277	Creatine kinase B-type	CKB	1.28086	0.500481
Q15149	Plectin	PLEC	-1.01701	0.501159
Q9BRZ2	E3 ubiquitin-protein ligase TRIM56	TRIM56	-1.13711	0.501503
Q9Y285	Phenylalanine--tRNA ligase alpha subunit	FARSA	-1.30541	0.503446
P00338	L-lactate dehydrogenase A chain	LDHA	1.03244	0.505914
Q5SVZ6	Zinc finger MYM-type protein 1	ZMYM1	-1.01518	0.507337
Q9UJF2	Ras GTPase-activating protein nGAP	RASAL2	-1.03616	0.507651
Q8NI27	THO complex subunit 2	THOC2	0.999125	0.508624
Q13310	Polyadenylate-binding protein 4	PABPC4	-0.994803	0.508781
P20810	Calpastatin	CAST	-0.995986	0.509239
Q96ER3	Protein SAAL1	SAAL1	-1.00892	0.510866
Q13177	Serine/threonine-protein kinase PAK 2	PAK2	-1.01188	0.51224
Q9UHR5	SAP30-binding protein	SAP30BP	-0.9858	0.512462
P12004	Proliferating cell nuclear antigen	PCNA	-1.25862	0.513225
P52701	DNA mismatch repair protein Msh6	MSH6	-1.01941	0.513544
Q9P2J5	Leucine--tRNA ligase, cytoplasmic	LARS1	-1.10442	0.513872
Q9Y4W2	Ribosomal biogenesis protein LAS1L	LAS1L	1.09014	0.515508
Q9Y2H2	Phosphatidylinositide phosphatase SAC2	INPP5F	-1.00282	0.515933
Q9NRZ9	Lymphoid-specific helicase	HELLS	-1.01438	0.517202
O60664	Perilipin-3	PLIN3	-0.977177	0.517873
Q6PML9	Zinc transporter 9	SLC30A9	1.02115	0.518131
Q86XL3	Ankyrin repeat and LEM domain-containing protein 2	ANKLE2	-0.996537	0.518908
P06454	Prothymosin alpha	PTMA	-1.04681	0.519131
Q92841	Probable ATP-dependent RNA helicase DDX17	DDX17	0.973593	0.520633
Q15545	Transcription initiation factor TFIID subunit 7	TAF7	-0.98395	0.522111
Q96TC7	Regulator of microtubule dynamics protein 3	RMDN3	-0.971367	0.522437
O96011	Peroxisomal membrane protein 11B	PEX11B	-0.968594	0.525199
Q9BSC4	Nucleolar protein 10	NOL10	-1.02046	0.526378
O15173	Membrane-associated progesterone receptor component 2	PGRMC2	-0.966817	0.526683
P13797	Plastin-3	PLS3	-0.962801	0.527188
O60716	Catenin delta-1	CTNND1	-0.963011	0.527598
Q14697	Neutral alpha-glucosidase AB	GANAB	-0.970949	0.527853
Q13442	28 kDa heat- and acid-stable phosphoprotein	PDAP1	-0.960499	0.528787
Q9BZE4	GTP-binding protein 4	GTPBP4	0.965967	0.531577
Q86X95	Corepressor interacting with RBPJ 1	CIR1	0.956597	0.531735
O75116	Rho-associated protein kinase 2	ROCK2	-0.973795	0.5322
Q9Y5Y5	Peroxisomal membrane protein PEX16	PEX16	-0.955089	0.532272
Q13190	Syntaxin-5	STX5	-0.9768	0.532311
Q13523	Serine/threonine-protein kinase PRP4 homolog	PRPF4B	0.961998	0.53254
O00560	Syntenin-1	SDCBP	1.06972	0.534201
P18583	Protein SON	SON	-1.02636	0.534462
Q9H4I3	TraB domain-containing protein	TRABD	0.962159	0.534515
O00232	26S proteasome non-ATPase regulatory subunit 12	PSMD12	-0.990228	0.534848
P02545	Prelamin-A/C	LMNA	1.0537	0.53548
Q9UHD8	Septin-9	SEPTIN9	-0.948518	0.536504
Q9BSJ8	Extended synaptotagmin-1	ESYT1	-0.949902	0.536695
Q8WU79	Stromal membrane-associated protein 2	SMAP2	-0.969514	0.536981
P05783	Keratin, type I cytoskeletal 18	KRT18	-0.960846	0.540434
Q8N684	Cleavage and polyadenylation specificity factor subunit 7	CPSF7	-1.04609	0.54149
P11717	Cation-independent mannose-6-phosphate receptor	IGF2R	-0.945169	0.543614
Q5VWQ8	Disabled homolog 2-interacting protein	DAB2IP	-0.969141	0.543713
Q5T6F2	Ubiquitin-associated protein 2	UBAP2	-0.937838	0.543959
P06702	Protein S100-A9	S100A9	0.953713	0.544507
Q9H2J4	Phosducin-like protein 3	PDCL3	1.1233	0.544645
O43290	U4/U6.U5 tri-snRNP-associated protein 1	SART1	-0.961085	0.544897
P49756	RNA-binding protein 25	RBM25	0.939587	0.545593
Q9H329	Band 4.1-like protein 4B	EPB41L4B	-0.931622	0.546235
P52272	Heterogeneous nuclear ribonucleoprotein M	HNRNPM	0.971505	0.546522
P13995	Bifunctional methylenetetrahydrofolate dehydrogenase/cyclohydrolase, mitochondrial	MTHFD2	-0.939382	0.547249
Q96F24	Nuclear receptor-binding factor 2	NRBF2	0.929431	0.547822
Q9H0S4	Probable ATP-dependent RNA helicase DDX47	DDX47	0.930474	0.548318
Q14152	Eukaryotic translation initiation factor 3 subunit A	EIF3A	0.934654	0.548938
Q9H078	Caseinolytic peptidase B protein homolog	CLPB	-0.951721	0.549378
P14625	Endoplasmin	HSP90B1	0.927548	0.549911
Q9UKB3	DnaJ homolog subfamily C member 12	DNAJC12	-0.958125	0.551072
Q9NVI7	ATPase family AAA domain-containing protein 3A	ATAD3A	-1.10928	0.553387
Q96EX1	Small integral membrane protein 12	SMIM12	0.915899	0.554816
O14966	Ras-related protein Rab-7L1	RAB29	0.922438	0.55484
Q562F6	Shugoshin 2	SGO2	-0.946539	0.555245
Q6P2H3	Centrosomal protein of 85 kDa	CEP85	-0.924797	0.555318
Q9UH65	Switch-associated protein 70	SWAP70	-0.932405	0.555553
P51648	Aldehyde dehydrogenase family 3 member A2	ALDH3A2	0.933621	0.556238
Q9NVP1	ATP-dependent RNA helicase DDX18	DDX18	0.914328	0.557346
O60285	NUAK family SNF1-like kinase 1	NUAK1	0.917849	0.558119
Q96AY4	Tetratricopeptide repeat protein 28	TTC28	-0.915768	0.558916
Q14498	RNA-binding protein 39	RBM39	0.945026	0.559348
A0JLT2	Mediator of RNA polymerase II transcription subunit 19	MED19	-0.957332	0.559748
O75962	Triple functional domain protein	TRIO	-0.98074	0.559896
Q13162	Peroxiredoxin-4	PRDX4	-0.934397	0.560587
Q86WA8	Lon protease homolog 2, peroxisomal	LONP2	-0.959995	0.560622
Q08188	Protein-glutamine gamma-glutamyltransferase E	TGM3	0.914298	0.560784
Q9UPN3	Microtubule-actin cross-linking factor 1, isoforms 1/2/3/4/5	MACF1	-0.905662	0.56317
Q8NBF6	Late secretory pathway protein AVL9 homolog	AVL9	-0.995573	0.563541
Q9NPQ8	Synembryn-A	RIC8A	-0.902215	0.563676
P04792	Heat shock protein beta-1	HSPB1	1.04973	0.564303
Q9BZF3	Oxysterol-binding protein-related protein 6	OSBPL6	-1.07313	0.56506
Q3YEC7	Rab-like protein 6	RABL6	-0.91543	0.566227
P05204	Non-histone chromosomal protein HMG-17	HMGN2	0.89577	0.567077
P05198	Eukaryotic translation initiation factor 2 subunit 1	EIF2S1	-1.07581	0.567223
P47813	Eukaryotic translation initiation factor 1A, X-chromosomal	EIF1AX	0.899249	0.567548
Q86UU1	Pleckstrin homology-like domain family B member 1	PHLDB1	-0.90205	0.567639
Q9HAD4	WD repeat-containing protein 41	WDR41	0.895169	0.568226
Q9NYJ8	TGF-beta-activated kinase 1 and MAP3K7-binding protein 2	TAB2	-0.900007	0.569264
Q53EL6	Programmed cell death protein 4	PDCD4	-0.913643	0.570506
Q32MZ4	Leucine-rich repeat flightless-interacting protein 1	LRRFIP1	-0.917926	0.570657
Q8IWZ8	SURP and G-patch domain-containing protein 1	SUGP1	-0.968192	0.572432
Q5T5Y3	Calmodulin-regulated spectrin-associated protein 1	CAMSAP1	-1.00167	0.572643
P11172	Uridine 5'-monophosphate synthase	UMPS	0.932474	0.572676
O00571	ATP-dependent RNA helicase DDX3X	DDX3X	-0.888209	0.57393
Q9UJV9	Probable ATP-dependent RNA helicase DDX41	DDX41	-0.888479	0.574074
P80303	Nucleobindin-2	NUCB2	-0.885847	0.574778
Q9NU22	Midasin	MDN1	0.892961	0.575481
P61981	14-3-3 protein gamma	YWHAG	-0.957889	0.575556
O60934	Nibrin	NBN	0.880525	0.576112
P29372	DNA-3-methyladenine glycosylase	MPG	0.883812	0.577639
Q13123	Protein Red	IK	0.888769	0.578043
P84022	Mothers against decapentaplegic homolog 3	SMAD3	-0.888434	0.578141
Q9NZM5	Ribosome biogenesis protein NOP53	NOP53	0.877354	0.578599
P50851	Lipopolysaccharide-responsive and beige-like anchor protein	LRBA	-0.887595	0.579479
O95819	Mitogen-activated protein kinase kinase kinase kinase 4	MAP4K4	-0.880242	0.581903
Q9NR31	GTP-binding protein SAR1a	SAR1A	-0.867827	0.581961
O14908	PDZ domain-containing protein GIPC1	GIPC1	0.908903	0.582333
O95470	Sphingosine-1-phosphate lyase 1	SGPL1	-0.950117	0.582624
O15498	Synaptobrevin homolog YKT6	YKT6	0.891716	0.583209
Q7L014	Probable ATP-dependent RNA helicase DDX46	DDX46	-0.867966	0.583676
Q07065	Cytoskeleton-associated protein 4	CKAP4	-1.025	0.583836
Q5HYJ3	Protein FAM76B	FAM76B	0.891903	0.585
Q86SK9	Stearoyl-CoA desaturase 5	SCD5	0.861918	0.585103
Q9UJS0	Calcium-binding mitochondrial carrier protein Aralar2	SLC25A13	-0.868862	0.585731
Q12872	Splicing factor, suppressor of white-apricot homolog	SFSWAP	-0.934755	0.586265
P52815	39S ribosomal protein L12, mitochondrial	MRPL12	0.877661	0.58681
P61604	10 kDa heat shock protein, mitochondrial	HSPE1	0.86835	0.587047
P42566	Epidermal growth factor receptor substrate 15	EPS15	-0.862364	0.587803
P12270	Nucleoprotein TPR	TPR	-0.90192	0.587982
P60468	Protein transport protein Sec61 subunit beta	SEC61B	-0.865659	0.588177
O60814	Histone H2B type 1-K	H2BC12	0.901117	0.591203
P39748	Flap endonuclease 1	FEN1	-0.854774	0.591451
P23381	Tryptophan--tRNA ligase, cytoplasmic	WARS1	-0.864073	0.593925
Q5VWQ0	Lysine-specific demethylase 9	RSBN1	0.85086	0.59573
Q9UK73	Protein fem-1 homolog B	FEM1B	-0.84561	0.595899
Q96D71	RalBP1-associated Eps domain-containing protein 1	REPS1	-0.896714	0.596427
P08779	Keratin, type I cytoskeletal 16	KRT16	-0.841921	0.596541
P29597	Non-receptor tyrosine-protein kinase TYK2	TYK2	-0.878378	0.596962
Q07617	Sperm-associated antigen 1	SPAG1	-0.881828	0.599359
Q9Y478	5'-AMP-activated protein kinase subunit beta-1	PRKAB1	0.838907	0.599843
Q9H426	Regulating synaptic membrane exocytosis protein 4	RIMS4	-0.849025	0.599934
Q9BT88	Synaptotagmin-11	SYT11	0.869064	0.600352
O75376	Nuclear receptor corepressor 1	NCOR1	-0.839675	0.600368
Q6P444	Mitochondrial fission regulator 2	MTFR2	0.83839	0.60168
O43169	Cytochrome b5 type B	CYB5B	0.837973	0.601979
P50748	Kinetochore-associated protein 1	KNTC1	-0.830562	0.604435
Q96HC4	PDZ and LIM domain protein 5	PDLIM5	-0.84522	0.604731
Q06124	Tyrosine-protein phosphatase non-receptor type 11	PTPN11	-0.825971	0.60486
O15446	DNA-directed RNA polymerase I subunit RPA34	POLR1G	0.928075	0.608224
Q8NBS9	Thioredoxin domain-containing protein 5	TXNDC5	0.824492	0.609632
P19367	Hexokinase-1	HK1	-0.839343	0.610785
P15311	Ezrin	EZR	-0.810886	0.612284
P35579	Myosin-9	MYH9	-0.853675	0.612751
P06493	Cyclin-dependent kinase 1	CDK1	-0.822767	0.612804
P16949	Stathmin	STMN1	-0.845106	0.615204
Q9NZM3	Intersectin-2	ITSN2	0.815714	0.615357
Q96CP2	FLYWCH family member 2	FLYWCH2	-0.809892	0.615876
Q9UI12	V-type proton ATPase subunit H	ATP6V1H	0.805586	0.617434
O60749	Sorting nexin-2	SNX2	-0.800305	0.618741
P42766	60S ribosomal protein L35	RPL35	0.797875	0.619606
Q6P1N0	Coiled-coil and C2 domain-containing protein 1A	CC2D1A	-0.805995	0.620157
Q9NZJ5	Eukaryotic translation initiation factor 2-alpha kinase 3	EIF2AK3	-0.824064	0.620176
Q8N6H7	ADP-ribosylation factor GTPase-activating protein 2	ARFGAP2	-0.820256	0.620402
P26038	Moesin	MSN	0.818086	0.620682
P62277	40S ribosomal protein S13	RPS13	0.802676	0.621504
O43615	Mitochondrial import inner membrane translocase subunit TIM44	TIMM44	-0.795858	0.622229
Q9NU19	TBC1 domain family member 22B	TBC1D22B	-0.810129	0.622566
Q32NB8	CDP-diacylglycerol--glycerol-3-phosphate 3-phosphatidyltransferase, mitochondrial	PGS1	-0.840866	0.623868
Q9UPS8	Ankyrin repeat domain-containing protein 26	ANKRD26	-0.832337	0.626246
P62140	Serine/threonine-protein phosphatase PP1-beta catalytic subunit	PPP1CB	-0.786953	0.62666
Q7Z7L1	Schlafen family member 11	SLFN11	-0.7923	0.626859
Q9H6Z4	Ran-binding protein 3	RANBP3	-0.82673	0.627426
Q9H2D6	TRIO and F-actin-binding protein	TRIOBP	-0.788508	0.628125
Q01081	Splicing factor U2AF 35 kDa subunit	U2AF1	0.80051	0.62853
O95359	Transforming acidic coiled-coil-containing protein 2	TACC2	0.808832	0.630153
P05787	Keratin, type II cytoskeletal 8	KRT8	-0.771897	0.6316
O75223	Gamma-glutamylcyclotransferase	GGCT	0.788695	0.632091
Q9Y5V0	Zinc finger protein 706	ZNF706	0.787566	0.632471
P21359	Neurofibromin	NF1	-0.789816	0.632973
Q12792	Twinfilin-1	TWF1	-0.852898	0.633304
Q9HC21	Mitochondrial thiamine pyrophosphate carrier	SLC25A19	0.8407	0.634077
Q14203	Dynactin subunit 1	DCTN1	-0.77243	0.636384
Q8TED1	Probable glutathione peroxidase 8	GPX8	0.770981	0.636723
Q9BQI0	Allograft inflammatory factor 1-like	AIF1L	-0.833521	0.636822
O14980	Exportin-1	XPO1	0.78729	0.636841
Q92540	Nonsense-mediated mRNA decay factor SMG7	SMG7	-0.767299	0.636868
O15235	28S ribosomal protein S12, mitochondrial	MRPS12	-0.772325	0.637738
Q8WWK9	Cytoskeleton-associated protein 2	CKAP2	-0.769837	0.638158
Q6ZUT1	Uncharacterized protein NKAPD1	NKAPD1	0.782014	0.638621
Q8WVX9	Fatty acyl-CoA reductase 1	FAR1	0.766863	0.639556
Q9H936	Mitochondrial glutamate carrier 1	SLC25A22	-0.789892	0.640236
Q9NYF5	Protein FAM13B	FAM13B	-0.769977	0.642896
Q96KC8	DnaJ homolog subfamily C member 1	DNAJC1	0.771913	0.643101
Q9ULH7	Myocardin-related transcription factor B	MRTFB	-0.748351	0.644137
Q8IYB1	Nucleotidyltransferase MB21D2	MB21D2	-0.748586	0.64547
P37802	Transgelin-2	TAGLN2	-0.780799	0.646753
P18077	60S ribosomal protein L35a	RPL35A	-0.738882	0.648823
O14737	Programmed cell death protein 5	PDCD5	-0.767957	0.648908
Q02880	DNA topoisomerase 2-beta	TOP2B	-0.787085	0.649138
P20700	Lamin-B1	LMNB1	0.754139	0.651001
Q8NDI1	EH domain-binding protein 1	EHBP1	-0.743889	0.651033
Q9P035	Very-long-chain (3R)-3-hydroxyacyl-CoA dehydratase 3	HACD3	0.747905	0.651259
Q96PZ2	Serine protease FAM111A	FAM111A	0.995203	0.651875
Q5SQN1	Synaptosomal-associated protein 47	SNAP47	0.740394	0.652998
Q6WCQ1	Myosin phosphatase Rho-interacting protein	MPRIP	-0.733844	0.653029
P24928	DNA-directed RNA polymerase II subunit RPB1	POLR2A	-0.764073	0.653147
P60953	Cell division control protein 42 homolog	CDC42	0.74734	0.657258
Q9NX40	OCIA domain-containing protein 1	OCIAD1	0.759484	0.658215
Q86YP4	Transcriptional repressor p66-alpha	GATAD2A	-0.739032	0.660064
Q14527	Helicase-like transcription factor	HLTF	-0.719591	0.660928
O60841	Eukaryotic translation initiation factor 5B	EIF5B	-0.754971	0.661157
Q13283	Ras GTPase-activating protein-binding protein 1	G3BP1	-0.723918	0.663189
Q8TBA6	Golgin subfamily A member 5	GOLGA5	-0.832519	0.663393
Q9Y5K6	CD2-associated protein	CD2AP	-0.77228	0.663816
Q8N9N7	Leucine-rich repeat-containing protein 57	LRRC57	0.722409	0.663902
P19338	Nucleolin	NCL	-0.745532	0.664764
Q68DQ2	Very large A-kinase anchor protein	CRYBG3	-0.706842	0.665416
Q9NXR1	Nuclear distribution protein nudE homolog 1	NDE1	-0.71405	0.666822
O94874	E3 UFM1-protein ligase 1	UFL1	0.71219	0.667378
Q8IVF7	Formin-like protein 3	FMNL3	-0.719921	0.667438
P26640	Valine--tRNA ligase	VARS1	-0.706845	0.668233
P53804	E3 ubiquitin-protein ligase TTC3	TTC3	-0.701482	0.670755
Q9UJU6	Drebrin-like protein	DBNL	-0.725872	0.672145
P10809	60 kDa heat shock protein, mitochondrial	HSPD1	-0.708237	0.676088
Q13049	E3 ubiquitin-protein ligase TRIM32	TRIM32	0.690132	0.676356
Q14315	Filamin-C	FLNC	-0.744979	0.677362
P78371	T-complex protein 1 subunit beta	CCT2	-0.687349	0.677582
Q9Y484	WD repeat domain phosphoinositide-interacting protein 4	WDR45	-0.685989	0.678024
Q05682	Caldesmon	CALD1	-0.681772	0.678452
Q13347	Eukaryotic translation initiation factor 3 subunit I	EIF3I	0.681997	0.679253
Q92878	DNA repair protein RAD50	RAD50	0.67799	0.680223
O95793	Double-stranded RNA-binding protein Staufen homolog 1	STAU1	-0.701202	0.680628
P52789	Hexokinase-2	HK2	0.680669	0.681113
Q9NWT8	Aurora kinase A-interacting protein	AURKAIP1	0.687697	0.681116
Q8N2F6	Armadillo repeat-containing protein 10	ARMC10	-0.688326	0.682131
Q96N46	Tetratricopeptide repeat protein 14	TTC14	-1.11455	0.683053
Q96A65	Exocyst complex component 4	EXOC4	-0.672925	0.683262
Q9NSY1	BMP-2-inducible protein kinase	BMP2K	-0.687289	0.683846
Q70CQ3	Ubiquitin carboxyl-terminal hydrolase 30	USP30	-0.699413	0.685275
P10398	Serine/threonine-protein kinase A-Raf	ARAF	0.670916	0.685286
P55209	Nucleosome assembly protein 1-like 1	NAP1L1	0.670864	0.685413
Q6P6B1	Glutamate-rich protein 5	ERICH5	-0.755056	0.685659
Q5HYI7	Metaxin-3	MTX3	0.710532	0.686116
Q8N1N4	Keratin, type II cytoskeletal 78	KRT78	-0.722364	0.686428
Q9BXK5	Bcl-2-like protein 13	BCL2L13	0.753373	0.686499
P49321	Nuclear autoantigenic sperm protein	NASP	-0.719973	0.687141
Q9BZI7	Regulator of nonsense transcripts 3B	UPF3B	-0.663998	0.687345
P63151	Serine/threonine-protein phosphatase 2A 55 kDa regulatory subunit B alpha isoform	PPP2R2A	-0.679508	0.688243
P62244	40S ribosomal protein S15a	RPS15A	0.670663	0.688617
Q08AE8	Protein spire homolog 1	SPIRE1	0.661302	0.688688
P52434	DNA-directed RNA polymerases I, II, and III subunit RPABC3	POLR2H	-0.698248	0.689047
O75369	Filamin-B	FLNB	-0.686345	0.689194
O00410	Importin-5	IPO5	0.690532	0.689433
P08240	Signal recognition particle receptor subunit alpha	SRPRA	0.661108	0.6903
Q9UBF2	Coatomer subunit gamma-2	COPG2	-0.746067	0.690325
Q9UPQ3	Arf-GAP with GTPase, ANK repeat and PH domain-containing protein 1	AGAP1	-0.741474	0.690499
Q9NP64	Zinc finger CCHC domain-containing protein 17	ZCCHC17	0.762592	0.691408
Q13148	TAR DNA-binding protein 43	TARDBP	0.732705	0.692496
Q9H3P2	Negative elongation factor A	NELFA	-0.782068	0.693505
Q12979	Active breakpoint cluster region-related protein	ABR	-0.781888	0.694073
Q15208	Serine/threonine-protein kinase 38	STK38	-0.718649	0.694116
Q9NP72	Ras-related protein Rab-18	RAB18	0.69287	0.694511
Q9BR76	Coronin-1B	CORO1B	-0.690001	0.694717
P78417	Glutathione S-transferase omega-1	GSTO1	-0.702572	0.695743
Q9HCC0	Methylcrotonoyl-CoA carboxylase beta chain, mitochondrial	MCCC2	-0.689119	0.695793
Q9H910	Jupiter microtubule associated homolog 2	JPT2	-0.669815	0.695928
Q9HAU5	Regulator of nonsense transcripts 2	UPF2	0.646501	0.696295
P47914	60S ribosomal protein L29	RPL29	-0.755181	0.696458
Q96AG4	Leucine-rich repeat-containing protein 59	LRRC59	-0.652412	0.69831
P04406	Glyceraldehyde-3-phosphate dehydrogenase	GAPDH	0.658931	0.698814
Q9NWS0	PIH1 domain-containing protein 1	PIH1D1	0.647703	0.699986
Q01813	ATP-dependent 6-phosphofructokinase, platelet type	PFKP	-0.641083	0.700208
P06899	Histone H2B type 1-J	H2BC11	0.716861	0.70066
Q9UKJ3	G patch domain-containing protein 8	GPATCH8	-0.637275	0.700719
Q5VYK3	Proteasome adapter and scaffold protein ECM29	ECPAS	-0.638819	0.700831
O15294	UDP-N-acetylglucosamine--peptide N-acetylglucosaminyltransferase 110 kDa subunit	OGT	-0.754914	0.700948
Q13325	Interferon-induced protein with tetratricopeptide repeats 5	IFIT5	-0.67358	0.701174
O00763	Acetyl-CoA carboxylase 2	ACACB	-0.692231	0.701921
P18669	Phosphoglycerate mutase 1	PGAM1	0.668535	0.702327
Q9UKK9	ADP-sugar pyrophosphatase	NUDT5	-0.837378	0.702359
Q96JH7	Deubiquitinating protein VCPIP1	VCPIP1	-0.708177	0.702483
Q13596	Sorting nexin-1	SNX1	-0.743463	0.703465
Q86UE4	Protein LYRIC	MTDH	-0.644289	0.705727
O95210	Starch-binding domain-containing protein 1	STBD1	-0.700396	0.705785
Q9H4A6	Golgi phosphoprotein 3	GOLPH3	-0.702096	0.70609
P33176	Kinesin-1 heavy chain	KIF5B	-0.708596	0.706152
Q99733	Nucleosome assembly protein 1-like 4	NAP1L4	-0.635394	0.706748
Q15388	Mitochondrial import receptor subunit TOM20 homolog	TOMM20	-0.62282	0.707479
Q9H8G2	Caspase activity and apoptosis inhibitor 1	CAAP1	0.708831	0.707847
Q99567	Nuclear pore complex protein Nup88	NUP88	-0.674718	0.708767
Q9UMY1	Nucleolar protein 7	NOL7	0.655058	0.708802
O43572	A-kinase anchor protein 10, mitochondrial	AKAP10	-0.61902	0.709139
Q92973	Transportin-1	TNPO1	-0.63003	0.70961
O60884	DnaJ homolog subfamily A member 2	DNAJA2	0.624052	0.710404
Q9H7N4	Splicing factor, arginine/serine-rich 19	SCAF1	0.617578	0.711412
Q8TAE8	Growth arrest and DNA damage-inducible proteins-interacting protein 1	GADD45GIP1	-0.795977	0.711709
Q96C24	Synaptotagmin-like protein 4	SYTL4	0.612692	0.711965
Q15056	Eukaryotic translation initiation factor 4H	EIF4H	-0.678937	0.712062
Q7L7X3	Serine/threonine-protein kinase TAO1	TAOK1	-0.611495	0.712237
Q9H2M9	Rab3 GTPase-activating protein non-catalytic subunit	RAB3GAP2	-0.648006	0.712964
Q9Y490	Talin-1	TLN1	-0.701316	0.713332
Q6PKG0	La-related protein 1	LARP1	-0.714602	0.7144
O94813	Slit homolog 2 protein	SLIT2	-0.641679	0.714892
P02533	Keratin, type I cytoskeletal 14	KRT14	-0.649964	0.71525
Q8IYB3	Serine/arginine repetitive matrix protein 1	SRRM1	0.607517	0.7153
P09493	Tropomyosin alpha-1 chain	TPM1	-0.648289	0.715688
Q9NPL8	Complex I assembly factor TIMMDC1, mitochondrial	TIMMDC1	-0.749594	0.716397
P61204	ADP-ribosylation factor 3	ARF3	-0.603285	0.717028
Q9H2G2	STE20-like serine/threonine-protein kinase	SLK	-0.705136	0.718945
P05109	Protein S100-A8	S100A8	0.620147	0.72089
Q9H8M2	Bromodomain-containing protein 9	BRD9	-0.660608	0.721001
O14950	Myosin regulatory light chain 12B	MYL12B	0.687799	0.721158
A5YKK6	CCR4-NOT transcription complex subunit 1	CNOT1	-0.610017	0.721567
P40939	Trifunctional enzyme subunit alpha, mitochondrial	HADHA	-0.594735	0.722023
Q9UG63	ATP-binding cassette sub-family F member 2	ABCF2	-0.61067	0.722887
P62910	60S ribosomal protein L32	RPL32	0.676061	0.72289
Q658Y4	Protein FAM91A1	FAM91A1	-0.632485	0.72299
P62805	Histone H4	H4-16	0.728141	0.723101
P56182	Ribosomal RNA processing protein 1 homolog A	RRP1	-0.589313	0.723299
Q5H9R7	Serine/threonine-protein phosphatase 6 regulatory subunit 3	PPP6R3	-0.594202	0.723433
O75694	Nuclear pore complex protein Nup155	NUP155	0.670904	0.723703
Q9Y520	Protein PRRC2C	PRRC2C	-0.587891	0.724679
O95478	Ribosome biogenesis protein NSA2 homolog	NSA2	0.607346	0.725353
P08243	Asparagine synthetase [glutamine-hydrolyzing]	ASNS	-0.587319	0.725366
Q9Y217	Myotubularin-related protein 6	MTMR6	-0.652772	0.725376
Q969V5	Mitochondrial ubiquitin ligase activator of NFKB 1	MUL1	-0.604229	0.727086
Q15418	Ribosomal protein S6 kinase alpha-1	RPS6KA1	-0.598976	0.727886
O94842	TOX high mobility group box family member 4	TOX4	-0.717814	0.728413
Q6UB99	Ankyrin repeat domain-containing protein 11	ANKRD11	-0.59668	0.72864
Q9H1J1	Regulator of nonsense transcripts 3A	UPF3A	0.58068	0.728807
B2RTY4	Unconventional myosin-IXa	MYO9A	-0.673968	0.729005
Q9BT40	Inositol polyphosphate 5-phosphatase K	INPP5K	0.62846	0.729358
Q63HN8	E3 ubiquitin-protein ligase RNF213	RNF213	-0.60872	0.729419
Q9Y3C1	Nucleolar protein 16	NOP16	0.573689	0.729892
Q14008	Cytoskeleton-associated protein 5	CKAP5	-0.67002	0.73046
Q9BRS2	Serine/threonine-protein kinase RIO1	RIOK1	-0.644284	0.732006
Q13409	Cytoplasmic dynein 1 intermediate chain 2	DYNC1I2	0.581809	0.73214
Q9NRG9	Aladin	AAAS	-0.609898	0.732423
P51970	NADH dehydrogenase [ubiquinone] 1 alpha subcomplex subunit 8	NDUFA8	-0.66892	0.732672
P62318	Small nuclear ribonucleoprotein Sm D3	SNRPD3	0.571075	0.733233
Q13428	Treacle protein	TCOF1	-0.567601	0.733709
Q13136	Liprin-alpha-1	PPFIA1	0.598682	0.733749
O14646	Chromodomain-helicase-DNA-binding protein 1	CHD1	0.66077	0.733885
Q02790	Peptidyl-prolyl cis-trans isomerase FKBP4	FKBP4	0.61257	0.734285
Q3B726	DNA-directed RNA polymerase I subunit RPA43	POLR1F	0.711367	0.734388
Q7Z4H3	5'-deoxynucleotidase HDDC2	HDDC2	-0.672796	0.734997
Q7Z3U7	Protein MON2 homolog	MON2	0.561448	0.735735
Q9Y6W5	Wiskott-Aldrich syndrome protein family member 2	WASF2	-0.591543	0.737139
P09874	Poly [ADP-ribose] polymerase 1	PARP1	-0.569262	0.740189
P31689	DnaJ homolog subfamily A member 1	DNAJA1	0.595652	0.74112
Q15599	Na(+)/H(+) exchange regulatory cofactor NHE-RF2	SLC9A3R2	-0.569465	0.741663
Q9NPG3	Ubinuclein-1	UBN1	0.551792	0.742704
O95372	Acyl-protein thioesterase 2	LYPLA2	-0.603865	0.742834
P0DMU7	Cancer/testis antigen family 45 member A6	CT45A6	0.590627	0.744976
Q00325	Phosphate carrier protein, mitochondrial	SLC25A3	-0.560634	0.745437
Q15645	Pachytene checkpoint protein 2 homolog	TRIP13	-0.588762	0.745775
Q96ME7	Zinc finger protein 512	ZNF512	0.60755	0.747466
P25685	DnaJ homolog subfamily B member 1	DNAJB1	-0.673696	0.747753
Q86SQ0	Pleckstrin homology-like domain family B member 2	PHLDB2	-0.67019	0.749042
Q8N9U0	Tandem C2 domains nuclear protein	TC2N	-0.610059	0.749444
Q07812	Apoptosis regulator BAX	BAX	-0.646347	0.749948
Q96KP4	Cytosolic non-specific dipeptidase	CNDP2	-0.650292	0.750293
P36405	ADP-ribosylation factor-like protein 3	ARL3	-0.532295	0.750457
O00213	Amyloid beta precursor protein binding family B member 1	APBB1	-0.531106	0.750589
Q04695	Keratin, type I cytoskeletal 17	KRT17	-0.587219	0.750703
P41091	Eukaryotic translation initiation factor 2 subunit 3	EIF2S3	-0.571578	0.750961
Q9UH62	Armadillo repeat-containing X-linked protein 3	ARMCX3	-0.660341	0.751584
Q9Y2W6	Tudor and KH domain-containing protein	TDRKH	0.659014	0.752378
Q9Y6Q3	Zinc finger protein 37 homolog	ZFP37	0.531411	0.752811
Q99442	Translocation protein SEC62	SEC62	0.589733	0.752876
Q15907	Ras-related protein Rab-11B	RAB11B	0.648005	0.752884
P31350	Ribonucleoside-diphosphate reductase subunit M2	RRM2	0.540155	0.753561
P49915	GMP synthase [glutamine-hydrolyzing]	GMPS	-0.580302	0.755724
Q15750	TGF-beta-activated kinase 1 and MAP3K7-binding protein 1	TAB1	-0.628021	0.756543
Q15382	GTP-binding protein Rheb	RHEB	-0.636023	0.75704
Q14839	Chromodomain-helicase-DNA-binding protein 4	CHD4	-0.556616	0.75759
P62424	60S ribosomal protein L7a	RPL7A	0.654622	0.758544
P38606	V-type proton ATPase catalytic subunit A	ATP6V1A	-0.522933	0.758671
Q9BRX2	Protein pelota homolog	PELO	-0.525012	0.759419
Q8IXW5	Putative RNA polymerase II subunit B1 CTD phosphatase RPAP2	RPAP2	-0.536824	0.759641
P27824	Calnexin	CANX	0.566796	0.76017
P16402	Histone H1.3	H1-3	-0.546798	0.760387
Q86YS7	C2 domain-containing protein 5	C2CD5	-0.528127	0.760563
Q8TER5	Rho guanine nucleotide exchange factor 40	ARHGEF40	0.544427	0.761165
P07437	Tubulin beta chain	TUBB	-0.554688	0.761322
O60238	BCL2/adenovirus E1B 19 kDa protein-interacting protein 3-like	BNIP3L	0.589986	0.76192
Q15233	Non-POU domain-containing octamer-binding protein	NONO	-0.540697	0.761967
Q8IXI1	Mitochondrial Rho GTPase 2	RHOT2	0.605528	0.763494
P16383	Intron Large complex component GCFC2	GCFC2	-0.507874	0.764039
P46777	60S ribosomal protein L5	RPL5	0.507853	0.764552
Q14157	Ubiquitin-associated protein 2-like	UBAP2L	-0.503508	0.765355
Q8N5F7	NF-kappa-B-activating protein	NKAP	-0.508811	0.766072
Q96AG3	Mitochondrial outer membrane protein SLC25A46	SLC25A46	0.618193	0.766163
P22234	Bifunctional phosphoribosylaminoimidazole carboxylase/phosphoribosylaminoimidazole succinocarboxamide synthetase	PAICS	0.500899	0.76617
P49368	T-complex protein 1 subunit gamma	CCT3	0.611277	0.767931
P61758	Prefoldin subunit 3	VBP1	-0.549016	0.76806
Q9Y6J0	Calcineurin-binding protein cabin-1	CABIN1	-0.496723	0.7685
Q96TA2	ATP-dependent zinc metalloprotease YME1L1	YME1L1	-0.497359	0.768644
Q9NX58	Cell growth-regulating nucleolar protein	LYAR	-0.520143	0.768823
Q8NE71	ATP-binding cassette sub-family F member 1	ABCF1	-0.503626	0.768981
Q9NVV4	Poly(A) RNA polymerase, mitochondrial	MTPAP	0.585034	0.76942
A1A4S6	Rho GTPase-activating protein 10	ARHGAP10	0.49889	0.769774
P26639	Threonine--tRNA ligase 1, cytoplasmic	TARS1	-0.609848	0.771289
P83881	60S ribosomal protein L36a	RPL36A	-0.656224	0.771485
Q9HCP0	Casein kinase I isoform gamma-1	CSNK1G1	-0.500486	0.772589
Q9BYG3	MKI67 FHA domain-interacting nucleolar phosphoprotein	NIFK	0.492355	0.773048
Q709C8	Intermembrane lipid transfer protein VPS13C	VPS13C	-0.510881	0.773286
Q9UBP9	PTB domain-containing engulfment adapter protein 1	GULP1	-0.482612	0.774136
O75874	Isocitrate dehydrogenase [NADP] cytoplasmic	IDH1	-0.51051	0.775398
Q9NY61	Protein AATF	AATF	0.531958	0.776407
Q13435	Splicing factor 3B subunit 2	SF3B2	-0.483916	0.776482
Q14789	Golgin subfamily B member 1	GOLGB1	-0.562496	0.777866
O95721	Synaptosomal-associated protein 29	SNAP29	-0.512805	0.77842
Q8IZH2	5'-3' exoribonuclease 1	XRN1	-0.60651	0.779529
P30533	Alpha-2-macroglobulin receptor-associated protein	LRPAP1	-0.59415	0.780093
O00471	Exocyst complex component 5	EXOC5	0.529116	0.780225
Q3B820	Protein FAM161A	FAM161A	0.47574	0.781272
P05388	60S acidic ribosomal protein P0	RPLP0	0.608785	0.781318
Q16555	Dihydropyrimidinase-related protein 2	DPYSL2	-0.539129	0.781587
Q15366	Poly(rC)-binding protein 2	PCBP2	-0.57914	0.781777
Q9Y6B6	GTP-binding protein SAR1b	SAR1B	-0.484702	0.78182
P46109	Crk-like protein	CRKL	-0.463815	0.782016
P42166	Lamina-associated polypeptide 2, isoform alpha	TMPO	-0.514941	0.782911
P49588	Alanine--tRNA ligase, cytoplasmic	AARS1	-0.489719	0.783429
Q14241	Elongin-A	ELOA	-0.462744	0.783466
Q9Y2X3	Nucleolar protein 58	NOP58	-0.481379	0.783594
Q08J23	RNA cytosine C(5)-methyltransferase NSUN2	NSUN2	-0.471831	0.783969
P54578	Ubiquitin carboxyl-terminal hydrolase 14	USP14	-0.562627	0.784713
Q9H425	Uncharacterized protein C1orf198	C1orf198	-0.532907	0.785
Q9H6D7	HAUS augmin-like complex subunit 4	HAUS4	-0.467418	0.785324
P62273	40S ribosomal protein S29	RPS29	0.5808	0.786438
O60443	Gasdermin-E	GSDME	0.451777	0.788713
Q14847	LIM and SH3 domain protein 1	LASP1	-0.584524	0.788918
Q00341	Vigilin	HDLBP	-0.565906	0.789849
P52594	Arf-GAP domain and FG repeat-containing protein 1	AGFG1	-0.469629	0.790789
Q9Y230	RuvB-like 2	RUVBL2	0.524407	0.791044
P50395	Rab GDP dissociation inhibitor beta	GDI2	0.458406	0.791399
P21397	Amine oxidase [flavin-containing] A	MAOA	-0.480602	0.791758
O95573	Fatty acid CoA ligase Acsl3	ACSL3	0.452453	0.792123
Q8IWC1	MAP7 domain-containing protein 3	MAP7D3	-0.480488	0.792769
Q9NP73	Putative bifunctional UDP-N-acetylglucosamine transferase and deubiquitinase ALG13	ALG13	-0.470614	0.792873
Q5THJ4	Intermembrane lipid transfer protein VPS13D	VPS13D	-0.590055	0.793971
Q8N183	NADH dehydrogenase [ubiquinone] 1 alpha subcomplex assembly factor 2	NDUFAF2	-0.441077	0.794371
Q6P9B6	MTOR-associated protein MEAK7	MEAK7	-0.539331	0.794489
Q8N0Z3	Spindle and centriole-associated protein 1	SPICE1	-0.486851	0.794659
Q96GP6	Scavenger receptor class F member 2	SCARF2	-0.455907	0.794683
Q9UDY2	Tight junction protein ZO-2	TJP2	-0.557713	0.79508
Q9BQ70	Transcription factor 25	TCF25	0.547248	0.795107
P26641	Elongation factor 1-gamma	EEF1G	0.502837	0.796006
P30044	Peroxiredoxin-5, mitochondrial	PRDX5	0.44029	0.796794
P35232	Prohibitin 1	PHB1	0.444411	0.797532
P55884	Eukaryotic translation initiation factor 3 subunit B	EIF3B	0.504021	0.797784
Q9NTW7	Zinc finger protein 64	ZFP64	0.601278	0.797817
P17987	T-complex protein 1 subunit alpha	TCP1	0.480102	0.79789
Q96K76	Ubiquitin carboxyl-terminal hydrolase 47	USP47	-0.434213	0.798009
Q9NRY5	Protein FAM114A2	FAM114A2	-0.472555	0.798091
Q16625	Occludin	OCLN	-0.497685	0.798976
P57105	Synaptojanin-2-binding protein	SYNJ2BP	-0.434685	0.799501
P13010	X-ray repair cross-complementing protein 5	XRCC5	0.484113	0.799813
Q6PD62	RNA polymerase-associated protein CTR9 homolog	CTR9	-0.569289	0.800809
Q9BXF6	Rab11 family-interacting protein 5	RAB11FIP5	0.440158	0.801567
Q6SJ93	Serine protease FAM111B	FAM111B	0.446998	0.802108
Q9H7Z3	Nuclear exosome regulator NRDE2	NRDE2	0.472748	0.802148
O14523	Phospholipid transfer protein C2CD2L	C2CD2L	0.452905	0.802644
Q15121	Astrocytic phosphoprotein PEA-15	PEA15	-0.428203	0.80272
Q6ZSR9	Uncharacterized protein FLJ45252		-0.423878	0.802865
Q9NQV6	PR domain zinc finger protein 10	PRDM10	-0.45527	0.803079
P81605	Dermcidin	DCD	0.529024	0.803849
Q8TD16	Protein bicaudal D homolog 2	BICD2	-0.450372	0.803926
P27348	14-3-3 protein theta	YWHAQ	-0.417739	0.804842
O75400	Pre-mRNA-processing factor 40 homolog A	PRPF40A	0.558392	0.80566
P40616	ADP-ribosylation factor-like protein 1	ARL1	0.423642	0.806187
P55036	26S proteasome non-ATPase regulatory subunit 4	PSMD4	0.458841	0.807416
O75190	DnaJ homolog subfamily B member 6	DNAJB6	0.409969	0.807687
Q6PCB5	Lysine-specific demethylase RSBN1L	RSBN1L	0.411743	0.808811
Q16600	Zinc finger protein 239	ZNF239	-0.573736	0.809314
Q9BVV7	Mitochondrial import inner membrane translocase subunit Tim21	TIMM21	-0.410062	0.811528
Q9BQA1	Methylosome protein 50	WDR77	-0.486441	0.812214
O60271	C-Jun-amino-terminal kinase-interacting protein 4	SPAG9	-0.540203	0.812743
Q96BY7	Autophagy-related protein 2 homolog B	ATG2B	-0.573111	0.812804
Q5D862	Filaggrin-2	FLG2	-0.53669	0.813014
Q15072	Zinc finger protein OZF	ZNF146	-0.425149	0.81304
P62258	14-3-3 protein epsilon	YWHAE	0.528478	0.814413
P61106	Ras-related protein Rab-14	RAB14	-0.428879	0.814654
P08238	Heat shock protein HSP 90-beta	HSP90AB1	0.584942	0.814654
Q14119	Vascular endothelial zinc finger 1	VEZF1	0.402097	0.814836
Q9Y450	HBS1-like protein	HBS1L	-0.421459	0.815167
Q9P0V3	SH3 domain-binding protein 4	SH3BP4	-0.422337	0.815561
Q12800	Alpha-globin transcription factor CP2	TFCP2	-0.404156	0.815645
P22314	Ubiquitin-like modifier-activating enzyme 1	UBA1	-0.396888	0.815989
P61923	Coatomer subunit zeta-1	COPZ1	-0.482976	0.816091
A0MZ66	Shootin-1	SHTN1	-0.626276	0.816164
Q969Q0	60S ribosomal protein L36a-like	RPL36AL	-0.590683	0.816214
Q15459	Splicing factor 3A subunit 1	SF3A1	0.454298	0.816698
Q99615	DnaJ homolog subfamily C member 7	DNAJC7	0.393397	0.817065
Q8IWZ3	Ankyrin repeat and KH domain-containing protein 1	ANKHD1	0.393308	0.817236
Q14C86	GTPase-activating protein and VPS9 domain-containing protein 1	GAPVD1	-0.414789	0.81837
Q9Y3D6	Mitochondrial fission 1 protein	FIS1	0.395075	0.819202
P36969	Phospholipid hydroperoxide glutathione peroxidase	GPX4	0.417034	0.819286
P62829	60S ribosomal protein L23	RPL23	-0.40043	0.819653
Q9ULC3	Ras-related protein Rab-23	RAB23	-0.513683	0.819663
Q9H444	Charged multivesicular body protein 4b	CHMP4B	-0.465711	0.819931
P35606	Coatomer subunit beta'	COPB2	-0.557103	0.820491
O75179	Ankyrin repeat domain-containing protein 17	ANKRD17	-0.427027	0.820907
Q00839	Heterogeneous nuclear ribonucleoprotein U	HNRNPU	0.553169	0.822458
P30048	Thioredoxin-dependent peroxide reductase, mitochondrial	PRDX3	-0.417729	0.822511
Q71RC2	La-related protein 4	LARP4	0.402666	0.822925
Q96GQ7	Probable ATP-dependent RNA helicase DDX27	DDX27	0.4357	0.822981
Q05823	2-5A-dependent ribonuclease	RNASEL	0.38908	0.823271
Q15361	Transcription termination factor 1	TTF1	-0.422284	0.823655
Q9NR12	PDZ and LIM domain protein 7	PDLIM7	-0.56952	0.824034
Q8IZ21	Phosphatase and actin regulator 4	PHACTR4	0.388398	0.82587
Q5C9Z4	Nucleolar MIF4G domain-containing protein 1	NOM1	0.37622	0.826021
Q9NWQ4	G patch domain-containing protein 2-like	GPATCH2L	-0.376931	0.826607
Q9Y388	RNA-binding motif protein, X-linked 2	RBMX2	0.446108	0.826898
Q14247	Src substrate cortactin	CTTN	-0.497379	0.827249
O75131	Copine-3	CPNE3	-0.368708	0.82785
Q8NDD1	Uncharacterized protein C1orf131	C1orf131	0.371084	0.829953
P42704	Leucine-rich PPR motif-containing protein, mitochondrial	LRPPRC	-0.46113	0.83047
P46108	Adapter molecule crk	CRK	0.501843	0.83068
Q9ULV4	Coronin-1C	CORO1C	-0.370924	0.831127
Q07960	Rho GTPase-activating protein 1	ARHGAP1	0.436051	0.831562
P04844	Dolichyl-diphosphooligosaccharide--protein glycosyltransferase subunit 2	RPN2	0.366243	0.831802
Q14980	Nuclear mitotic apparatus protein 1	NUMA1	-0.371961	0.833407
Q5T280	Putative methyltransferase C9orf114	SPOUT1	0.457564	0.833493
P26374	Rab proteins geranylgeranyltransferase component A 2	CHML	-0.359539	0.833744
P49591	Serine--tRNA ligase, cytoplasmic	SARS1	-0.357339	0.833847
Q14596	Next to BRCA1 gene 1 protein	NBR1	0.357637	0.833933
Q86UK7	E3 ubiquitin-protein ligase ZNF598	ZNF598	-0.393865	0.834332
Q6Y7W6	GRB10-interacting GYF protein 2	GIGYF2	-0.50416	0.835325
O95163	Elongator complex protein 1	ELP1	-0.353672	0.835327
O75940	Survival of motor neuron-related-splicing factor 30	SMNDC1	-0.388972	0.836222
P09543	2',3'-cyclic-nucleotide 3'-phosphodiesterase	CNP	0.387595	0.836508
O00429	Dynamin-1-like protein	DNM1L	-0.517396	0.836666
Q9UNE7	E3 ubiquitin-protein ligase CHIP	STUB1	-0.371418	0.836946
P08237	ATP-dependent 6-phosphofructokinase, muscle type	PFKM	0.350385	0.838314
Q13188	Serine/threonine-protein kinase 3	STK3	0.350755	0.839048
P56270	Myc-associated zinc finger protein	MAZ	0.42648	0.839445
Q9HAW4	Claspin	CLSPN	-0.38224	0.839909
Q9H5V9	STING ER exit protein	STEEP1	-0.434275	0.840319
Q9Y496	Kinesin-like protein KIF3A	KIF3A	-0.382406	0.840404
Q12788	Transducin beta-like protein 3	TBL3	0.34884	0.840892
P08708	40S ribosomal protein S17	RPS17	0.52385	0.841677
O43521	Bcl-2-like protein 11	BCL2L11	0.392641	0.841941
Q13085	Acetyl-CoA carboxylase 1	ACACA	-0.415219	0.842249
O43768	Alpha-endosulfine	ENSA	0.341231	0.84231
Q9UKS6	Protein kinase C and casein kinase substrate in neurons protein 3	PACSIN3	-0.348714	0.842545
P05141	ADP/ATP translocase 2	SLC25A5	0.371597	0.843289
P52948	Nuclear pore complex protein Nup98-Nup96	NUP98	-0.451966	0.844493
P49327	Fatty acid synthase	FASN	-0.400366	0.844875
Q9H6J7	Centriolar satellite-associated tubulin polyglutamylase complex regulator 1	CSTPP1	-0.382229	0.845009
Q9BQ48	39S ribosomal protein L34, mitochondrial	MRPL34	0.330494	0.84512
P78527	DNA-dependent protein kinase catalytic subunit	PRKDC	-0.371477	0.845516
Q9NV70	Exocyst complex component 1	EXOC1	0.337616	0.845531
P31948	Stress-induced-phosphoprotein 1	STIP1	-0.464849	0.845715
Q9HCM4	Band 4.1-like protein 5	EPB41L5	-0.473402	0.845719
P63010	AP-2 complex subunit beta	AP2B1	0.342694	0.845721
Q12816	Trophinin	TRO	0.408626	0.845976
Q8IY21	Probable ATP-dependent RNA helicase DDX60	DDX60	-0.36288	0.84612
O94826	Mitochondrial import receptor subunit TOM70	TOMM70	-0.394401	0.846472
Q8WW12	PEST proteolytic signal-containing nuclear protein	PCNP	-0.431289	0.847209
P26045	Tyrosine-protein phosphatase non-receptor type 3	PTPN3	-0.336107	0.847816
P23458	Tyrosine-protein kinase JAK1	JAK1	-0.357142	0.848048
O75151	Lysine-specific demethylase PHF2	PHF2	-0.325271	0.848417
P62857	40S ribosomal protein S28	RPS28	-0.383663	0.848831
P62269	40S ribosomal protein S18	RPS18	0.338861	0.84909
Q9HBH5	Retinol dehydrogenase 14	RDH14	0.470058	0.849333
P00558	Phosphoglycerate kinase 1	PGK1	0.379394	0.849579
Q96RL7	Intermembrane lipid transfer protein VPS13A	VPS13A	-0.385072	0.849771
Q96CT7	Coiled-coil domain-containing protein 124	CCDC124	-0.369524	0.849942
O94876	Transmembrane and coiled-coil domains protein 1	TMCC1	-0.34093	0.850221
P62899	60S ribosomal protein L31	RPL31	0.3307	0.850506
P78344	Eukaryotic translation initiation factor 4 gamma 2	EIF4G2	0.354609	0.850703
Q5SW79	Centrosomal protein of 170 kDa	CEP170	-0.348026	0.852741
Q92769	Histone deacetylase 2	HDAC2	0.321641	0.853295
Q9BUK6	Protein misato homolog 1	MSTO1	-0.323746	0.853393
Q92522	Histone H1.10	H1-10	0.547133	0.853544
Q14331	Protein FRG1	FRG1	0.328146	0.854232
Q7L9L4	MOB kinase activator 1B	MOB1B	-0.423154	0.855368
P62750	60S ribosomal protein L23a	RPL23A	0.526225	0.855514
P63220	40S ribosomal protein S21	RPS21	-0.370112	0.856282
P63244	Receptor of activated protein C kinase 1	RACK1	0.506648	0.856711
Q9BT92	Trichoplein keratin filament-binding protein	TCHP	-0.314963	0.857412
P40763	Signal transducer and activator of transcription 3	STAT3	0.355637	0.857466
Q9UNZ2	NSFL1 cofactor p47	NSFL1C	-0.350064	0.857881
Q9UQ35	Serine/arginine repetitive matrix protein 2	SRRM2	-0.31895	0.858756
Q8WVP5	Tumor necrosis factor alpha-induced protein 8-like protein 1	TNFAIP8L1	0.306861	0.85889
Q86UB9	Transmembrane protein 135	TMEM135	-0.472276	0.858916
O95759	TBC1 domain family member 8	TBC1D8	-0.342248	0.858953
Q9GZT9	Egl nine homolog 1	EGLN1	-0.47307	0.859204
P49848	Transcription initiation factor TFIID subunit 6	TAF6	0.329223	0.859232
O00505	Importin subunit alpha-4	KPNA3	-0.32228	0.859461
P30153	Serine/threonine-protein phosphatase 2A 65 kDa regulatory subunit A alpha isoform	PPP2R1A	-0.309053	0.859609
P18615	Negative elongation factor E	NELFE	-0.317897	0.859822
Q9Y2Z0	Protein SGT1 homolog	SUGT1	0.412116	0.859932
Q9UKF6	Cleavage and polyadenylation specificity factor subunit 3	CPSF3	-0.325013	0.860091
Q14103	Heterogeneous nuclear ribonucleoprotein D0	HNRNPD	-0.306411	0.861103
P26196	Probable ATP-dependent RNA helicase DDX6	DDX6	-0.374513	0.861257
P62330	ADP-ribosylation factor 6	ARF6	-0.418275	0.862015
Q9H799	Ciliogenesis and planar polarity effector 1	CPLANE1	0.405045	0.862059
P54136	Arginine--tRNA ligase, cytoplasmic	RARS1	-0.396161	0.862427
Q7Z417	Nuclear fragile X mental retardation-interacting protein 2	NUFIP2	-0.329599	0.863111
P24534	Elongation factor 1-beta	EEF1B2	0.405306	0.863144
P78318	Immunoglobulin-binding protein 1	IGBP1	-0.34755	0.863413
Q8WUD1	Ras-related protein Rab-2B	RAB2B	-0.295841	0.863678
O43175	D-3-phosphoglycerate dehydrogenase	PHGDH	-0.376612	0.864002
P19784	Casein kinase II subunit alpha'	CSNK2A2	0.323422	0.864255
P61006	Ras-related protein Rab-8A	RAB8A	-0.3541	0.864722
Q9Y3F4	Serine-threonine kinase receptor-associated protein	STRAP	-0.3058	0.865192
P61513	60S ribosomal protein L37a	RPL37A	0.391169	0.865454
Q8N111	Cell cycle exit and neuronal differentiation protein 1	CEND1	-0.352384	0.86549
P09651	Heterogeneous nuclear ribonucleoprotein A1	HNRNPA1	0.360412	0.865885
P21333	Filamin-A	FLNA	-0.393973	0.866102
O14640	Segment polarity protein dishevelled homolog DVL-1	DVL1	-0.365602	0.866164
Q8N3C0	Activating signal cointegrator 1 complex subunit 3	ASCC3	-0.448641	0.866287
Q49AG3	Zinc finger BED domain-containing protein 5	ZBED5	0.299612	0.866654
Q9NZC7	WW domain-containing oxidoreductase	WWOX	0.449372	0.866763
Q9BQG0	Myb-binding protein 1A	MYBBP1A	-0.335082	0.867091
Q9Y2L1	Exosome complex exonuclease RRP44	DIS3	0.289028	0.867121
O95373	Importin-7	IPO7	-0.285245	0.867245
Q9BVP2	Guanine nucleotide-binding protein-like 3	GNL3	-0.294822	0.867374
P56962	Syntaxin-17	STX17	-0.289835	0.867632
P61353	60S ribosomal protein L27	RPL27	-0.390379	0.868567
P60660	Myosin light polypeptide 6	MYL6	-0.352566	0.868696
P48059	LIM and senescent cell antigen-like-containing domain protein 1	LIMS1	0.296206	0.868737
Q13371	Phosducin-like protein	PDCL	0.35754	0.869428
Q9Y4I1	Unconventional myosin-Va	MYO5A	-0.28881	0.869465
Q08945	FACT complex subunit SSRP1	SSRP1	-0.338039	0.869535
Q9P2D0	Inhibitor of Bruton tyrosine kinase	IBTK	-0.29281	0.869538
Q01105	Protein SET	SET	0.28092	0.869791
Q13620	Cullin-4B	CUL4B	0.293165	0.870743
Q9NS86	LanC-like protein 2	LANCL2	-0.278721	0.871073
Q9P258	Protein RCC2	RCC2	0.314335	0.871137
Q9BZF9	Uveal autoantigen with coiled-coil domains and ankyrin repeats	UACA	-0.386428	0.871424
P15924	Desmoplakin	DSP	-0.543312	0.871518
P51149	Ras-related protein Rab-7a	RAB7A	-0.426252	0.872221
Q9UPU7	TBC1 domain family member 2B	TBC1D2B	0.302393	0.872383
Q9ULS5	Transmembrane and coiled-coil domain protein 3	TMCC3	-0.276277	0.872385
O75330	Hyaluronan mediated motility receptor	HMMR	-0.295354	0.872493
P50416	Carnitine O-palmitoyltransferase 1, liver isoform	CPT1A	0.414349	0.873449
P50991	T-complex protein 1 subunit delta	CCT4	-0.275021	0.873944
Q96KG9	N-terminal kinase-like protein	SCYL1	-0.397482	0.87403
P51617	Interleukin-1 receptor-associated kinase 1	IRAK1	-0.346181	0.874367
Q9UM54	Unconventional myosin-VI	MYO6	-0.285665	0.874387
P51957	Serine/threonine-protein kinase Nek4	NEK4	0.309477	0.874408
Q8WVS4	Cytoplasmic dynein 2 intermediate chain 1	DYNC2I1	-0.405432	0.874507
O14641	Segment polarity protein dishevelled homolog DVL-2	DVL2	-0.396767	0.874825
P07305	Histone H1.0	H1-0	-0.303236	0.875218
Q9NQ48	Leucine zipper transcription factor-like protein 1	LZTFL1	-0.278938	0.875677
Q9UPP1	Histone lysine demethylase PHF8	PHF8	0.342903	0.876208
Q86YZ3	Hornerin	HRNR	0.264567	0.876208
Q8IUD2	ELKS/Rab6-interacting/CAST family member 1	ERC1	-0.320594	0.876337
Q7RTP6	[F-actin]-monooxygenase MICAL3	MICAL3	0.26508	0.8766
O95755	Ras-related protein Rab-36	RAB36	0.278194	0.876777
P62280	40S ribosomal protein S11	RPS11	0.444627	0.877115
P07900	Heat shock protein HSP 90-alpha	HSP90AA1	0.4474	0.877119
O43353	Receptor-interacting serine/threonine-protein kinase 2	RIPK2	0.280592	0.877126
O60763	General vesicular transport factor p115	USO1	-0.323134	0.877556
Q3SXM5	Inactive hydroxysteroid dehydrogenase-like protein 1	HSDL1	-0.337354	0.877705
Q99848	Probable rRNA-processing protein EBP2	EBNA1BP2	-0.275523	0.878178
Q92968	Peroxisomal membrane protein PEX13	PEX13	-0.333989	0.878363
Q15648	Mediator of RNA polymerase II transcription subunit 1	MED1	-0.269562	0.878767
Q53GQ0	Very-long-chain 3-oxoacyl-CoA reductase	HSD17B12	-0.276376	0.878771
Q7Z2W4	Zinc finger CCCH-type antiviral protein 1	ZC3HAV1	-0.401873	0.87924
Q9P291	Armadillo repeat-containing X-linked protein 1	ARMCX1	0.278107	0.879596
P53621	Coatomer subunit alpha	COPA	-0.295735	0.879645
Q9NVU7	Protein SDA1 homolog	SDAD1	-0.270915	0.880195
Q8TEV9	Guanine nucleotide exchange protein SMCR8	SMCR8	0.391958	0.880646
Q13813	Spectrin alpha chain, non-erythrocytic 1	SPTAN1	0.262755	0.880669
Q9HB71	Calcyclin-binding protein	CACYBP	0.399578	0.880788
P17812	CTP synthase 1	CTPS1	-0.314918	0.880816
P46779	60S ribosomal protein L28	RPL28	-0.455436	0.881179
P50914	60S ribosomal protein L14	RPL14	0.395321	0.882975
P10412	Histone H1.4	H1-4	-0.315655	0.88333
P43487	Ran-specific GTPase-activating protein	RANBP1	-0.475771	0.884531
Q13613	Myotubularin-related protein 1	MTMR1	-0.323835	0.884663
P42224	Signal transducer and activator of transcription 1-alpha/beta	STAT1	-0.293185	0.885008
Q02878	60S ribosomal protein L6	RPL6	0.409363	0.885409
O43663	Protein regulator of cytokinesis 1	PRC1	-0.286726	0.885543
Q9NQ66	1-phosphatidylinositol 4,5-bisphosphate phosphodiesterase beta-1	PLCB1	0.250978	0.885834
Q12965	Unconventional myosin-Ie	MYO1E	-0.244739	0.886048
Q9NYV4	Cyclin-dependent kinase 12	CDK12	0.245189	0.88616
P04818	Thymidylate synthase	TYMS	-0.266037	0.886229
P32780	General transcription factor IIH subunit 1	GTF2H1	0.349282	0.886266
O15056	Synaptojanin-2	SYNJ2	-0.241227	0.887126
Q92616	eIF-2-alpha kinase activator GCN1	GCN1	-0.340301	0.888736
Q15054	DNA polymerase delta subunit 3	POLD3	-0.273284	0.889153
P32969	60S ribosomal protein L9	RPL9P9	0.287467	0.889544
O43684	Mitotic checkpoint protein BUB3	BUB3	-0.3455	0.890804
Q8WZA0	Protein LZIC	LZIC	0.236071	0.890863
P15531	Nucleoside diphosphate kinase A	NME1	-0.279304	0.890912
Q9HDC5	Junctophilin-1	JPH1	0.236916	0.891833
P42677	40S ribosomal protein S27	RPS27	-0.26318	0.89241
Q92598	Heat shock protein 105 kDa	HSPH1	-0.264178	0.892902
Q5F1R6	DnaJ homolog subfamily C member 21	DNAJC21	-0.266532	0.892936
Q15390	Mitochondrial fission regulator 1	MTFR1	-0.311	0.893326
Q1ED39	Lysine-rich nucleolar protein 1	KNOP1	-0.234648	0.895026
Q07020	60S ribosomal protein L18	RPL18	0.345494	0.895929
Q96EB1	Elongator complex protein 4	ELP4	-0.235374	0.896862
O14530	Thioredoxin domain-containing protein 9	TXNDC9	0.267177	0.896948
Q4KMP7	TBC1 domain family member 10B	TBC1D10B	0.274193	0.897135
P60709	Actin, cytoplasmic 1	ACTB	0.46248	0.897191
P55072	Transitional endoplasmic reticulum ATPase	VCP	0.272049	0.897616
P20290	Transcription factor BTF3	BTF3	-0.234672	0.897891
Q6ZNB6	NF-X1-type zinc finger protein NFXL1	NFXL1	0.322988	0.897932
P13639	Elongation factor 2	EEF2	-0.448655	0.898411
O43837	Isocitrate dehydrogenase [NAD] subunit beta, mitochondrial	IDH3B	-0.224714	0.899453
Q6BDS2	UHRF1-binding protein 1	UHRF1BP1	-0.218575	0.89949
P30041	Peroxiredoxin-6	PRDX6	0.438396	0.899654
P35030	Trypsin-3	PRSS3	0.319986	0.899861
P49674	Casein kinase I isoform epsilon	CSNK1E	-0.256801	0.89999
E9PRG8	Uncharacterized protein C11orf98	C11orf98	0.365397	0.900315
Q9UL25	Ras-related protein Rab-21	RAB21	-0.254233	0.900368
Q5TC12	ATP synthase mitochondrial F1 complex assembly factor 1	ATPAF1	-0.397002	0.900975
P31946	14-3-3 protein beta/alpha	YWHAB	0.292929	0.90136
Q6P3W7	SCY1-like protein 2	SCYL2	0.20971	0.901844
Q5T8D3	Acyl-CoA-binding domain-containing protein 5	ACBD5	-0.230157	0.902455
Q9NVH0	Exonuclease 3'-5' domain-containing protein 2	EXD2	0.37999	0.90267
Q14444	Caprin-1	CAPRIN1	-0.299634	0.902748
P07910	Heterogeneous nuclear ribonucleoproteins C1/C2	HNRNPC	0.249946	0.902892
P16615	Sarcoplasmic/endoplasmic reticulum calcium ATPase 2	ATP2A2	0.305119	0.903222
Q9NXE8	Pre-mRNA-splicing factor CWC25 homolog	CWC25	0.296498	0.903298
Q969Z3	Mitochondrial amidoxime reducing component 2	MTARC2	0.343628	0.903722
Q96EX3	Cytoplasmic dynein 2 intermediate chain 2	DYNC2I2	0.230225	0.903979
P05165	Propionyl-CoA carboxylase alpha chain, mitochondrial	PCCA	-0.20648	0.904512
Q13618	Cullin-3	CUL3	-0.235241	0.904893
P07195	L-lactate dehydrogenase B chain	LDHB	0.237854	0.904906
P50502	Hsc70-interacting protein	ST13	0.386546	0.905137
P22492	Histone H1t	H1-6	0.338481	0.906277
P55010	Eukaryotic translation initiation factor 5	EIF5	-0.373465	0.906434
Q9Y5X1	Sorting nexin-9	SNX9	-0.260581	0.906996
B5ME19	Eukaryotic translation initiation factor 3 subunit C-like protein	EIF3CL	-0.200841	0.908194
O15355	Protein phosphatase 1G	PPM1G	-0.21989	0.908199
Q5VWG9	Transcription initiation factor TFIID subunit 3	TAF3	0.204351	0.908406
P18124	60S ribosomal protein L7	RPL7	0.235837	0.908828
O95757	Heat shock 70 kDa protein 4L	HSPA4L	0.249019	0.909024
P12931	Proto-oncogene tyrosine-protein kinase Src	SRC	-0.361304	0.909217
P62701	40S ribosomal protein S4, X isoform	RPS4X	0.196192	0.909403
P78362	SRSF protein kinase 2	SRPK2	0.20743	0.909808
P28066	Proteasome subunit alpha type-5	PSMA5	-0.234308	0.910186
Q49AM3	Tetratricopeptide repeat protein 31	TTC31	-0.196921	0.910225
Q6IAN0	Dehydrogenase/reductase SDR family member 7B	DHRS7B	-0.197764	0.910446
O95831	Apoptosis-inducing factor 1, mitochondrial	AIFM1	0.226737	0.910655
Q8TEW0	Partitioning defective 3 homolog	PARD3	0.226788	0.910824
Q01968	Inositol polyphosphate 5-phosphatase OCRL	OCRL	0.336634	0.911339
P23193	Transcription elongation factor A protein 1	TCEA1	-0.197886	0.911562
P22681	E3 ubiquitin-protein ligase CBL	CBL	-0.265522	0.912002
Q9NRA8	Eukaryotic translation initiation factor 4E transporter	EIF4ENIF1	-0.287178	0.912268
Q14978	Nucleolar and coiled-body phosphoprotein 1	NOLC1	-0.278329	0.91346
Q15311	RalA-binding protein 1	RALBP1	-0.291326	0.913903
P62913	60S ribosomal protein L11	RPL11	-0.223704	0.914243
O95232	Luc7-like protein 3	LUC7L3	-0.229306	0.914493
P38646	Stress-70 protein, mitochondrial	HSPA9	-0.316654	0.915147
Q9BSJ2	Gamma-tubulin complex component 2	TUBGCP2	0.185784	0.915822
Q9H3P7	Golgi resident protein GCP60	ACBD3	-0.334083	0.915994
Q9BYC9	39S ribosomal protein L20, mitochondrial	MRPL20	-0.214866	0.916303
Q9BRX8	Peroxiredoxin-like 2A	PRXL2A	0.196594	0.916341
P62316	Small nuclear ribonucleoprotein Sm D2	SNRPD2	-0.208679	0.916407
Q9Y2R4	Probable ATP-dependent RNA helicase DDX52	DDX52	0.179273	0.916448
O60231	Pre-mRNA-splicing factor ATP-dependent RNA helicase DHX16	DHX16	-0.185343	0.917031
O95817	BAG family molecular chaperone regulator 3	BAG3	-0.224215	0.917465
P07355	Annexin A2	ANXA2	-0.385673	0.917497
Q9GZS1	DNA-directed RNA polymerase I subunit RPA49	POLR1E	0.266088	0.918328
O95219	Sorting nexin-4	SNX4	0.267603	0.918338
O75534	Cold shock domain-containing protein E1	CSDE1	-0.278872	0.918424
Q15120	[Pyruvate dehydrogenase (acetyl-transferring)] kinase isozyme 3, mitochondrial	PDK3	-0.17416	0.918645
Q15813	Tubulin-specific chaperone E	TBCE	0.206051	0.918716
P14923	Junction plakoglobin	JUP	-0.1883	0.918926
Q9BY42	Replication termination factor 2	RTF2	0.176703	0.918984
Q9NZ01	Very-long-chain enoyl-CoA reductase	TECR	0.182715	0.919185
Q99961	Endophilin-A2	SH3GL1	0.236377	0.919325
Q71UM5	40S ribosomal protein S27-like	RPS27L	0.204457	0.919865
Q15334	Lethal(2) giant larvae protein homolog 1	LLGL1	-0.181132	0.920608
Q12789	General transcription factor 3C polypeptide 1	GTF3C1	0.203997	0.920911
Q92900	Regulator of nonsense transcripts 1	UPF1	0.187281	0.921485
P62263	40S ribosomal protein S14	RPS14	0.182662	0.921537
P61026	Ras-related protein Rab-10	RAB10	-0.167362	0.922397
P46776	60S ribosomal protein L27a	RPL27A	0.280414	0.922796
Q09028	Histone-binding protein RBBP4	RBBP4	0.204762	0.923256
P62873	Guanine nucleotide-binding protein G(I)/G(S)/G(T) subunit beta-1	GNB1	0.23674	0.92453
Q96LT7	Guanine nucleotide exchange factor C9orf72	C9orf72	0.223598	0.925367
Q15042	Rab3 GTPase-activating protein catalytic subunit	RAB3GAP1	0.191698	0.925542
Q6WKZ4	Rab11 family-interacting protein 1	RAB11FIP1	-0.336634	0.925747
Q8N3E9	1-phosphatidylinositol 4,5-bisphosphate phosphodiesterase delta-3	PLCD3	-0.167005	0.92669
Q15370	Elongin-B	ELOB	0.157825	0.926809
Q92834	X-linked retinitis pigmentosa GTPase regulator	RPGR	-0.157918	0.926982
Q9H8W4	Pleckstrin homology domain-containing family F member 2	PLEKHF2	-0.190254	0.927054
Q9NSE4	Isoleucine--tRNA ligase, mitochondrial	IARS2	0.174348	0.927394
Q9BU76	Multiple myeloma tumor-associated protein 2	MMTAG2	-0.252663	0.927523
P29692	Elongation factor 1-delta	EEF1D	0.177839	0.927574
E9PAV3	Nascent polypeptide-associated complex subunit alpha, muscle-specific form	NACA	0.187793	0.928355
Q9Y508	E3 ubiquitin-protein ligase RNF114	RNF114	0.163033	0.928779
P25705	ATP synthase subunit alpha, mitochondrial	ATP5F1A	0.27314	0.928975
P25398	40S ribosomal protein S12	RPS12	-0.156739	0.929225
P33121	Long-chain-fatty-acid--CoA ligase 1	ACSL1	-0.162163	0.929408
Q6DN12	Multiple C2 and transmembrane domain-containing protein 2	MCTP2	0.173466	0.929428
Q14692	Ribosome biogenesis protein BMS1 homolog	BMS1	0.216769	0.92953
Q9Y2X9	Zinc finger protein 281	ZNF281	0.261417	0.929759
P62633	CCHC-type zinc finger nucleic acid binding protein	CNBP	-0.181521	0.929875
P22626	Heterogeneous nuclear ribonucleoproteins A2/B1	HNRNPA2B1	-0.203172	0.930037
Q15084	Protein disulfide-isomerase A6	PDIA6	0.252385	0.930413
P40227	T-complex protein 1 subunit zeta	CCT6A	-0.185454	0.931202
P13647	Keratin, type II cytoskeletal 5	KRT5	-0.221006	0.93159
Q9H223	EH domain-containing protein 4	EHD4	-0.198156	0.931968
Q8N0X7	Spartin	SPART	-0.245757	0.932036
Q8N1G4	Leucine-rich repeat-containing protein 47	LRRC47	-0.17259	0.932453
P56589	Peroxisomal biogenesis factor 3	PEX3	-0.301243	0.932766
Q16630	Cleavage and polyadenylation specificity factor subunit 6	CPSF6	0.151776	0.933113
Q14677	Clathrin interactor 1	CLINT1	-0.231234	0.933677
Q8TF44	C2 calcium-dependent domain-containing protein 4C	C2CD4C	-0.144452	0.934677
P21675	Transcription initiation factor TFIID subunit 1	TAF1	0.187251	0.934754
Q8IWU5	Extracellular sulfatase Sulf-2	SULF2	0.165566	0.93515
P47756	F-actin-capping protein subunit beta	CAPZB	-0.139626	0.935282
P51148	Ras-related protein Rab-5C	RAB5C	-0.140508	0.935354
Q8N128	Protein FAM177A1	FAM177A1	0.146391	0.935373
P50454	Serpin H1	SERPINH1	-0.21045	0.935406
Q00059	Transcription factor A, mitochondrial	TFAM	-0.160197	0.93574
Q9Y4W6	AFG3-like protein 2	AFG3L2	0.286845	0.935751
Q9UBC2	Epidermal growth factor receptor substrate 15-like 1	EPS15L1	-0.171375	0.935771
Q7Z434	Mitochondrial antiviral-signaling protein	MAVS	0.266327	0.936031
P58107	Epiplakin	EPPK1	-0.153901	0.936358
Q99618	Cell division cycle-associated protein 3	CDCA3	0.163062	0.936567
Q9P021	Cysteine-rich PDZ-binding protein	CRIPT	-0.208814	0.936639
P40222	Alpha-taxilin	TXLNA	0.136125	0.936878
Q6P1X5	Transcription initiation factor TFIID subunit 2	TAF2	-0.174262	0.937065
O95402	Mediator of RNA polymerase II transcription subunit 26	MED26	0.19091	0.937351
P05114	Non-histone chromosomal protein HMG-14	HMGN1	-0.155411	0.938017
P35268	60S ribosomal protein L22	RPL22	-0.18884	0.938254
P01040	Cystatin-A	CSTA	-0.149746	0.938753
P45880	Voltage-dependent anion-selective channel protein 2	VDAC2	0.142997	0.938802
Q15393	Splicing factor 3B subunit 3	SF3B3	-0.165214	0.939046
O76024	Wolframin	WFS1	-0.145179	0.939142
P30101	Protein disulfide-isomerase A3	PDIA3	0.27938	0.939297
P62495	Eukaryotic peptide chain release factor subunit 1	ETF1	0.207676	0.939832
O43143	ATP-dependent RNA helicase DHX15	DHX15	-0.136692	0.940678
Q9UHR4	Brain-specific angiogenesis inhibitor 1-associated protein 2-like protein 1	BAIAP2L1	0.132553	0.940891
P11498	Pyruvate carboxylase, mitochondrial	PC	-0.17842	0.9412
Q9NVI1	Fanconi anemia group I protein	FANCI	0.147865	0.941298
Q96RS0	Trimethylguanosine synthase	TGS1	0.161375	0.941892
O95202	Mitochondrial proton/calcium exchanger protein	LETM1	-0.170068	0.94192
Q96N67	Dedicator of cytokinesis protein 7	DOCK7	-0.13619	0.941997
Q96HE9	Proline-rich protein 11	PRR11	0.14938	0.942187
Q9UL15	BAG family molecular chaperone regulator 5	BAG5	0.142491	0.943027
P0DMV9	Heat shock 70 kDa protein 1B	HSPA1B	-0.200131	0.943342
Q8IXH7	Negative elongation factor C/D	NELFCD	-0.123225	0.943443
Q8N328	PiggyBac transposable element-derived protein 3	PGBD3	-0.123603	0.943736
Q9Y4F1	FERM, ARHGEF and pleckstrin domain-containing protein 1	FARP1	-0.120828	0.944047
Q99614	Tetratricopeptide repeat protein 1	TTC1	-0.183462	0.944143
P62241	40S ribosomal protein S8	RPS8	0.193557	0.944519
O43670	BUB3-interacting and GLEBS motif-containing protein ZNF207	ZNF207	0.171879	0.9449
P21291	Cysteine and glycine-rich protein 1	CSRP1	-0.200694	0.945031
P45974	Ubiquitin carboxyl-terminal hydrolase 5	USP5	-0.120582	0.945192
Q93009	Ubiquitin carboxyl-terminal hydrolase 7	USP7	0.146989	0.945638
Q8IX90	Spindle and kinetochore-associated protein 3	SKA3	-0.116687	0.947372
Q9NY93	Probable ATP-dependent RNA helicase DDX56	DDX56	0.294298	0.947804
P60981	Destrin	DSTN	-0.132532	0.947991
P01857	Immunoglobulin heavy constant gamma 1	IGHG1	-0.136861	0.948038
P40429	60S ribosomal protein L13a	RPL13A	0.164038	0.948194
P40926	Malate dehydrogenase, mitochondrial	MDH2	0.213371	0.948575
Q5T3I0	G patch domain-containing protein 4	GPATCH4	0.118809	0.948874
Q5VT66	Mitochondrial amidoxime-reducing component 1	MTARC1	0.153269	0.948913
Q5VTL8	Pre-mRNA-splicing factor 38B	PRPF38B	-0.13303	0.948933
Q8IY17	Patatin-like phospholipase domain-containing protein 6	PNPLA6	0.111012	0.949762
P62917	60S ribosomal protein L8	RPL8	-0.188854	0.949822
Q9NQZ2	Something about silencing protein 10	UTP3	0.112548	0.949869
P61247	40S ribosomal protein S3a	RPS3A	0.168951	0.94995
Q9UFW8	CGG triplet repeat-binding protein 1	CGGBP1	0.179866	0.95001
P46781	40S ribosomal protein S9	RPS9	0.327855	0.950681
Q99755	Phosphatidylinositol 4-phosphate 5-kinase type-1 alpha	PIP5K1A	0.157612	0.950684
Q6GYQ0	Ral GTPase-activating protein subunit alpha-1	RALGAPA1	-0.104862	0.951388
Q96EY4	Translation machinery-associated protein 16	TMA16	-0.139892	0.951669
Q07866	Kinesin light chain 1	KLC1	-0.104118	0.952628
P23284	Peptidyl-prolyl cis-trans isomerase B	PPIB	0.185087	0.952798
P05387	60S acidic ribosomal protein P2	RPLP2	-0.189671	0.953346
P21796	Voltage-dependent anion-selective channel protein 1	VDAC1	0.103427	0.95338
P68363	Tubulin alpha-1B chain	TUBA1B	-0.174786	0.95356
O75410	Transforming acidic coiled-coil-containing protein 1	TACC1	-0.182107	0.95359
P78356	Phosphatidylinositol 5-phosphate 4-kinase type-2 beta	PIP4K2B	0.0997743	0.953881
P60866	40S ribosomal protein S20	RPS20	-0.097724	0.954323
P34932	Heat shock 70 kDa protein 4	HSPA4	-0.112386	0.954325
Q7Z4H7	HAUS augmin-like complex subunit 6	HAUS6	-0.22713	0.954568
P27797	Calreticulin	CALR	0.130939	0.954951
Q9Y383	Putative RNA-binding protein Luc7-like 2	LUC7L2	0.285934	0.954995
P15880	40S ribosomal protein S2	RPS2	-0.10905	0.955123
O75821	Eukaryotic translation initiation factor 3 subunit G	EIF3G	-0.113964	0.955856
Q8IYU8	Calcium uptake protein 2, mitochondrial	MICU2	-0.100558	0.955936
Q7KZF4	Staphylococcal nuclease domain-containing protein 1	SND1	-0.197298	0.956001
P62081	40S ribosomal protein S7	RPS7	0.136777	0.956017
Q9Y606	Pseudouridylate synthase 1 homolog	PUS1	-0.0946058	0.956027
Q9UQ80	Proliferation-associated protein 2G4	PA2G4	0.223256	0.956028
Q96L93	Kinesin-like protein KIF16B	KIF16B	0.110056	0.956174
Q5H9L4	Transcription initiation factor TFIID subunit 7-like	TAF7L	-0.0949516	0.956255
P35241	Radixin	RDX	0.110457	0.956399
Q9NT62	Ubiquitin-like-conjugating enzyme ATG3	ATG3	-0.11816	0.956695
P62753	40S ribosomal protein S6	RPS6	-0.110353	0.956879
Q14137	Ribosome biogenesis protein BOP1	BOP1	0.15599	0.956924
P53367	Arfaptin-1	ARFIP1	-0.119081	0.957019
Q8N9Q2	Protein SREK1IP1	SREK1IP1	0.161467	0.957081
Q9NQG6	Mitochondrial dynamics protein MID51	MIEF1	-0.111778	0.957299
P40855	Peroxisomal biogenesis factor 19	PEX19	-0.095504	0.957356
P13861	cAMP-dependent protein kinase type II-alpha regulatory subunit	PRKAR2A	-0.107086	0.957493
Q66PJ3	ADP-ribosylation factor-like protein 6-interacting protein 4	ARL6IP4	-0.215041	0.957937
Q8WUY9	DEP domain-containing protein 1B	DEPDC1B	0.0904726	0.958246
Q00535	Cyclin-dependent kinase 5	CDK5	0.117176	0.958573
Q9ULE6	Paladin	PALD1	-0.105169	0.959654
O00567	Nucleolar protein 56	NOP56	-0.0843423	0.960598
Q96LB3	Intraflagellar transport protein 74 homolog	IFT74	0.0959644	0.960838
Q15051	IQ calmodulin-binding motif-containing protein 1	IQCB1	-0.0895957	0.960915
Q9NWB6	Arginine and glutamate-rich protein 1	ARGLU1	-0.161412	0.961413
Q12906	Interleukin enhancer-binding factor 3	ILF3	-0.090836	0.96168
P04083	Annexin A1	ANXA1	-0.208439	0.961701
Q03468	DNA excision repair protein ERCC-6	ERCC6	-0.0850815	0.961987
Q9BPX3	Condensin complex subunit 3	NCAPG	0.0833005	0.962024
P18206	Vinculin	VCL	-0.175734	0.962073
O95391	Pre-mRNA-splicing factor SLU7	SLU7	0.141304	0.962285
Q9NX47	E3 ubiquitin-protein ligase MARCHF5	MARCHF5	-0.0837832	0.962306
O00203	AP-3 complex subunit beta-1	AP3B1	0.100739	0.962352
P11142	Heat shock cognate 71 kDa protein	HSPA8	0.222516	0.962417
O14617	AP-3 complex subunit delta-1	AP3D1	-0.267408	0.962506
Q8N5G2	Macoilin	MACO1	-0.0816021	0.962646
Q7L311	Armadillo repeat-containing X-linked protein 2	ARMCX2	-0.153598	0.963165
Q8N8L6	ADP-ribosylation factor-like protein 10	ARL10	-0.0860662	0.963528
Q13131	5'-AMP-activated protein kinase catalytic subunit alpha-1	PRKAA1	-0.115128	0.963592
Q7Z6E9	E3 ubiquitin-protein ligase RBBP6	RBBP6	-0.0780784	0.963744
Q13492	Phosphatidylinositol-binding clathrin assembly protein	PICALM	-0.0836787	0.96402
Q9Y3U8	60S ribosomal protein L36	RPL36	0.210555	0.964295
O43765	Small glutamine-rich tetratricopeptide repeat-containing protein alpha	SGTA	0.0752734	0.965464
Q15649	Zinc finger HIT domain-containing protein 3	ZNHIT3	0.11787	0.965639
Q8WUX9	Charged multivesicular body protein 7	CHMP7	-0.0977869	0.965858
Q9BWH2	FUN14 domain-containing protein 2	FUNDC2	0.122419	0.966189
Q13404	Ubiquitin-conjugating enzyme E2 variant 1	UBE2V1	0.104395	0.966428
P27635	60S ribosomal protein L10	RPL10	0.26672	0.966521
P23528	Cofilin-1	CFL1	0.189424	0.966522
Q14684	Ribosomal RNA processing protein 1 homolog B	RRP1B	-0.103305	0.966902
Q6ZW31	Rho GTPase-activating protein SYDE1	SYDE1	-0.0705123	0.967825
Q7L804	Rab11 family-interacting protein 2	RAB11FIP2	0.0967344	0.968085
Q86WR0	Coiled-coil domain-containing protein 25	CCDC25	-0.148728	0.968122
Q92997	Segment polarity protein dishevelled homolog DVL-3	DVL3	0.136237	0.968571
Q6P1M0	Long-chain fatty acid transport protein 4	SLC27A4	-0.0686798	0.968794
P17480	Nucleolar transcription factor 1	UBTF	0.0668302	0.968968
P28288	ATP-binding cassette sub-family D member 3	ABCD3	0.205087	0.969158
P62854	40S ribosomal protein S26	RPS26	-0.214394	0.969706
P32121	Beta-arrestin-2	ARRB2	0.0665976	0.969718
P46778	60S ribosomal protein L21	RPL21	-0.138868	0.969768
Q7Z794	Keratin, type II cytoskeletal 1b	KRT77	0.073962	0.970359
P83731	60S ribosomal protein L24	RPL24	0.131943	0.970976
Q9H4M9	EH domain-containing protein 1	EHD1	-0.0630925	0.971136
Q9Y4P8	WD repeat domain phosphoinositide-interacting protein 2	WIPI2	0.11679	0.971185
P53680	AP-2 complex subunit sigma	AP2S1	0.0859427	0.971374
Q9UNZ5	Leydig cell tumor 10 kDa protein homolog	C19orf53	0.0760585	0.971521
Q08378	Golgin subfamily A member 3	GOLGA3	-0.117903	0.971586
Q9Y4E8	Ubiquitin carboxyl-terminal hydrolase 15	USP15	-0.114596	0.971886
P49411	Elongation factor Tu, mitochondrial	TUFM	-0.0616683	0.971916
P62249	40S ribosomal protein S16	RPS16	0.0699095	0.972495
P49006	MARCKS-related protein	MARCKSL1	-0.111502	0.972579
P29401	Transketolase	TKT	-0.0770079	0.972815
Q08379	Golgin subfamily A member 2	GOLGA2	0.0592755	0.973126
P46783	40S ribosomal protein S10	RPS10	0.0961105	0.973272
P61978	Heterogeneous nuclear ribonucleoprotein K	HNRNPK	-0.0929887	0.973341
Q9ULX3	RNA-binding protein NOB1	NOB1	-0.129997	0.97342
P62851	40S ribosomal protein S25	RPS25	-0.0590476	0.973726
O00151	PDZ and LIM domain protein 1	PDLIM1	0.0610406	0.973906
P20042	Eukaryotic translation initiation factor 2 subunit 2	EIF2S2	-0.0753458	0.974251
P13804	Electron transfer flavoprotein subunit alpha, mitochondrial	ETFA	0.087454	0.974556
Q96RQ3	Methylcrotonoyl-CoA carboxylase subunit alpha, mitochondrial	MCCC1	0.0585217	0.974751
Q7Z6K5	Arpin	ARPIN	-0.0897304	0.974855
P32119	Peroxiredoxin-2	PRDX2	-0.0684736	0.974877
Q9Y3Z3	Deoxynucleoside triphosphate triphosphohydrolase SAMHD1	SAMHD1	0.0570462	0.975253
Q5JTH9	RRP12-like protein	RRP12	0.051951	0.975783
P62195	26S proteasome regulatory subunit 8	PSMC5	-0.0582083	0.975923
Q9Y266	Nuclear migration protein nudC	NUDC	0.095115	0.976196
O43933	Peroxisome biogenesis factor 1	PEX1	-0.117135	0.976267
Q9H6T3	RNA polymerase II-associated protein 3	RPAP3	0.0516477	0.977069
Q8NAN2	Mitoguardin 1	MIGA1	0.0675402	0.977107
Q9H0P0	Cytosolic 5'-nucleotidase 3A	NT5C3A	0.0995457	0.977129
Q99426	Tubulin-folding cofactor B	TBCB	0.0828565	0.977143
Q92945	Far upstream element-binding protein 2	KHSRP	-0.0496334	0.977246
P49458	Signal recognition particle 9 kDa protein	SRP9	0.0481704	0.977476
P68104	Elongation factor 1-alpha 1	EEF1A1	0.110927	0.977606
Q8IWB9	Testis-expressed protein 2	TEX2	-0.0596852	0.977725
P35998	26S proteasome regulatory subunit 7	PSMC2	-0.0714884	0.97814
P62826	GTP-binding nuclear protein Ran	RAN	-0.124316	0.978669
Q56VL3	OCIA domain-containing protein 2	OCIAD2	-0.0454765	0.978902
Q99623	Prohibitin-2	PHB2	0.0678886	0.978996
P84098	60S ribosomal protein L19	RPL19	-0.0703116	0.979131
Q9UQB8	Brain-specific angiogenesis inhibitor 1-associated protein 2	BAIAP2	-0.0450237	0.979182
P11021	Endoplasmic reticulum chaperone BiP	HSPA5	-0.147672	0.97926
Q07666	KH domain-containing, RNA-binding, signal transduction-associated protein 1	KHDRBS1	-0.0456815	0.979459
P17980	26S proteasome regulatory subunit 6A	PSMC3	-0.0441338	0.979738
P48643	T-complex protein 1 subunit epsilon	CCT5	0.0579494	0.979878
P49207	60S ribosomal protein L34	RPL34	-0.105572	0.979922
Q96C57	Protein CUSTOS	CUSTOS	0.0823599	0.980009
O95140	Mitofusin-2	MFN2	0.042106	0.980484
Q2TBE0	CWF19-like protein 2	CWF19L2	0.0484415	0.981216
Q13573	SNW domain-containing protein 1	SNW1	-0.0431591	0.981315
Q8N2K0	Lysophosphatidylserine lipase ABHD12	ABHD12	0.0397425	0.981549
Q9NRN7	L-aminoadipate-semialdehyde dehydrogenase-phosphopantetheinyl transferase	AASDHPPT	-0.0622053	0.982
P33897	ATP-binding cassette sub-family D member 1	ABCD1	0.0742745	0.982165
P08670	Vimentin	VIM	0.113838	0.982585
P63104	14-3-3 protein zeta/delta	YWHAZ	-0.0446094	0.982731
Q8N5K1	CDGSH iron-sulfur domain-containing protein 2	CISD2	-0.06393	0.983008
P31949	Protein S100-A11	S100A11	-0.0362331	0.98335
Q8IWJ2	GRIP and coiled-coil domain-containing protein 2	GCC2	0.051411	0.983576
A8MPP1	Putative ATP-dependent RNA helicase DDX11-like protein 8	DDX11L8	0.0363547	0.983684
P49757	Protein numb homolog	NUMB	0.0361642	0.983796
Q8TBX8	Phosphatidylinositol 5-phosphate 4-kinase type-2 gamma	PIP4K2C	-0.0348933	0.984006
P46782	40S ribosomal protein S5	RPS5	-0.0382062	0.984084
Q3ZCQ8	Mitochondrial import inner membrane translocase subunit TIM50	TIMM50	-0.0341256	0.984105
O75691	Small subunit processome component 20 homolog	UTP20	0.0414109	0.984112
P25205	DNA replication licensing factor MCM3	MCM3	-0.0380986	0.984354
Q9HB58	Sp110 nuclear body protein	SP110	-0.0516209	0.98463
Q9H3U1	Protein unc-45 homolog A	UNC45A	-0.0648906	0.984637
Q8TCG1	Protein CIP2A	CIP2A	0.0472037	0.984847
P19013	Keratin, type II cytoskeletal 4	KRT4	0.0324817	0.985215
P60842	Eukaryotic initiation factor 4A-I	EIF4A1	-0.095821	0.985339
P22061	Protein-L-isoaspartate(D-aspartate) O-methyltransferase	PCMT1	-0.0461336	0.985472
P23396	40S ribosomal protein S3	RPS3	0.0306227	0.98568
Q9H0A0	RNA cytidine acetyltransferase	NAT10	-0.0371373	0.985929
O00541	Pescadillo homolog	PES1	-0.074887	0.98599
P07737	Profilin-1	PFN1	-0.0474823	0.986394
Q08170	Serine/arginine-rich splicing factor 4	SRSF4	0.0460028	0.986518
P51159	Ras-related protein Rab-27A	RAB27A	-0.0580687	0.986578
Q13642	Four and a half LIM domains protein 1	FHL1	0.0613869	0.986693
P20340	Ras-related protein Rab-6A	RAB6A	0.0648384	0.986797
O75663	TIP41-like protein	TIPRL	0.0338884	0.986868
P01834	Immunoglobulin kappa constant	IGKC	0.0503477	0.987394
P20962	Parathymosin	PTMS	-0.0278645	0.987664
P16403	Histone H1.2	H1-2	0.120557	0.987846
P18621	60S ribosomal protein L17	RPL17	0.0580767	0.987854
P04637	Cellular tumor antigen p53	TP53	0.0457419	0.988051
Q9NRW1	Ras-related protein Rab-6B	RAB6B	0.0332458	0.988074
Q07820	Induced myeloid leukemia cell differentiation protein Mcl-1	MCL1	-0.0327132	0.988414
P18031	Tyrosine-protein phosphatase non-receptor type 1	PTPN1	0.0611693	0.988719
O75643	U5 small nuclear ribonucleoprotein 200 kDa helicase	SNRNP200	0.0261325	0.988792
Q96CS3	FAS-associated factor 2	FAF2	0.0484559	0.988899
Q8IWS0	PHD finger protein 6	PHF6	0.0817014	0.988941
O95816	BAG family molecular chaperone regulator 2	BAG2	0.051266	0.989054
Q9GZR7	ATP-dependent RNA helicase DDX24	DDX24	-0.0340892	0.989192
Q96A49	Synapse-associated protein 1	SYAP1	0.0446554	0.989312
P62266	40S ribosomal protein S23	RPS23	-0.0504916	0.989345
P14618	Pyruvate kinase PKM	PKM	0.0347031	0.989466
Q9UHQ9	NADH-cytochrome b5 reductase 1	CYB5R1	-0.0414368	0.989494
O00299	Chloride intracellular channel protein 1	CLIC1	-0.0347673	0.989617
P35659	Protein DEK	DEK	-0.0384942	0.989888
Q9BXI6	TBC1 domain family member 10A	TBC1D10A	-0.0464071	0.989913
O75533	Splicing factor 3B subunit 1	SF3B1	0.0256589	0.990187
Q9UNH7	Sorting nexin-6	SNX6	0.0204724	0.990479
Q8TA86	Retinitis pigmentosa 9 protein	RP9	0.0280986	0.990631
P26373	60S ribosomal protein L13	RPL13	-0.0791807	0.990854
P06576	ATP synthase subunit beta, mitochondrial	ATP5F1B	0.0378866	0.991036
P35240	Merlin	NF2	-0.0188289	0.991541
P49959	Double-strand break repair protein MRE11	MRE11	0.0315317	0.991772
Q13185	Chromobox protein homolog 3	CBX3	0.0177043	0.991851
Q96C19	EF-hand domain-containing protein D2	EFHD2	0.0224103	0.992185
P36404	ADP-ribosylation factor-like protein 2	ARL2	0.0315314	0.992284
Q8TD26	Chromodomain-helicase-DNA-binding protein 6	CHD6	-0.017121	0.992496
Q8IY81	pre-rRNA 2'-O-ribose RNA methyltransferase FTSJ3	FTSJ3	-0.0505827	0.992785
Q92575	UBX domain-containing protein 4	UBXN4	-0.0200571	0.993023
Q9NVN8	Guanine nucleotide-binding protein-like 3-like protein	GNL3L	0.0157182	0.993248
Q9ULK4	Mediator of RNA polymerase II transcription subunit 23	MED23	-0.0137059	0.993648
Q00688	Peptidyl-prolyl cis-trans isomerase FKBP3	FKBP3	-0.0164415	0.994054
Q14318	Peptidyl-prolyl cis-trans isomerase FKBP8	FKBP8	-0.0156075	0.994378
Q96L58	Beta-1,3-galactosyltransferase 6	B3GALT6	0.0135916	0.994845
P00492	Hypoxanthine-guanine phosphoribosyltransferase	HPRT1	0.0112893	0.995629
P53999	Activated RNA polymerase II transcriptional coactivator p15	SUB1	-0.0115786	0.997268
Q99536	Synaptic vesicle membrane protein VAT-1 homolog	VAT1	0.00465765	0.997879
Q15293	Reticulocalbin-1	RCN1	-0.00912545	0.998101
P06733	Alpha-enolase	ENO1	-0.00978764	0.998216
Q92889	DNA repair endonuclease XPF	ERCC4	-0.00321123	0.998618
P06748	Nucleophosmin	NPM1	-0.000865106	0.999815
O43242	26S proteasome non-ATPase regulatory subunit 3	PSMD3	-8.26532e-05	0.999972

## Sheet: Rab1B_QL.vs.SN
UniprotID	ProteinDescription	Gene.Name	log2FC	P.Value
Q9NUY8	TBC1 domain family member 23	TBC1D23	7.39634	8.39497e-09
Q9H9E3	Conserved oligomeric Golgi complex subunit 4	COG4	7.47906	3.70012e-08
Q13885	Tubulin beta-2A chain	TUBB2A	-5.83483	2.80286e-07
Q92609	TBC1 domain family member 5	TBC1D5	9.09719	3.40695e-07
P24386	Rab proteins geranylgeranyltransferase component A 1	CHM	5.53817	1.20661e-06
Q9UHD2	Serine/threonine-protein kinase TBK1	TBK1	5.93435	1.22625e-06
Q15276	Rab GTPase-binding effector protein 1	RABEP1	4.80075	1.30789e-06
P32019	Type II inositol 1,4,5-trisphosphate 5-phosphatase	INPP5B	6.05799	1.67782e-06
O14531	Dihydropyrimidinase-related protein 4	DPYSL4	5.99954	2.06447e-06
O75864	Protein phosphatase 1 regulatory subunit 37	PPP1R37	6.69564	3.51717e-06
Q92538	Golgi-specific brefeldin A-resistance guanine nucleotide exchange factor 1	GBF1	5.89345	4.04721e-06
P32969	60S ribosomal protein L9	RPL9P9	-8.17135	4.14966e-06
Q14746	Conserved oligomeric Golgi complex subunit 2	COG2	5.4524	5.10579e-06
O94964	Protein SOGA1	SOGA1	5.12331	5.3918e-06
Q9HA65	TBC1 domain family member 17	TBC1D17	6.11224	5.76571e-06
P52701	DNA mismatch repair protein Msh6	MSH6	-6.10061	6.08251e-06
O60447	Ecotropic viral integration site 5 protein homolog	EVI5	5.84442	6.38603e-06
P82094	TATA element modulatory factor	TMF1	6.13711	8.81064e-06
P14314	Glucosidase 2 subunit beta	PRKCSH	-5.76597	9.5418e-06
Q96CV9	Optineurin	OPTN	5.1884	9.55369e-06
Q5W0V3	FHF complex subunit HOOK interacting protein 2A	FHIP2A	4.63427	1.00887e-05
Q13439	Golgin subfamily A member 4	GOLGA4	4.32008	1.06706e-05
P38117	Electron transfer flavoprotein subunit beta	ETFB	6.24056	1.14197e-05
Q15717	ELAV-like protein 1	ELAVL1	-5.89959	1.16774e-05
Q96AQ6	Pre-B-cell leukemia transcription factor-interacting protein 1	PBXIP1	5.81492	1.20484e-05
O43572	A-kinase anchor protein 10, mitochondrial	AKAP10	4.92393	1.36589e-05
Q96T51	RUN and FYVE domain-containing protein 1	RUFY1	5.38093	1.43365e-05
Q4V328	GRIP1-associated protein 1	GRIPAP1	5.0373	1.62889e-05
Q06265	Exosome complex component RRP45	EXOSC9	-5.361	1.63145e-05
O43765	Small glutamine-rich tetratricopeptide repeat-containing protein alpha	SGTA	-5.05918	1.65361e-05
Q9BTC0	Death-inducer obliterator 1	DIDO1	-4.96338	1.77195e-05
P50990	T-complex protein 1 subunit theta	CCT8	-4.25138	2.18152e-05
Q5R372	Rab GTPase-activating protein 1-like	RABGAP1L	4.74241	2.35028e-05
Q96G01	Protein bicaudal D homolog 1	BICD1	5.48497	2.73044e-05
P63208	S-phase kinase-associated protein 1	SKP1	-4.2563	3.08076e-05
Q8NI08	Nuclear receptor coactivator 7	NCOA7	6.11199	3.08659e-05
O60518	Ran-binding protein 6	RANBP6	-6.44803	3.11069e-05
Q8IZQ1	WD repeat and FYVE domain-containing protein 3	WDFY3	5.16353	3.76872e-05
Q8TF30	WASP homolog-associated protein with actin, membranes and microtubules	WHAMM	5.28104	4.00996e-05
Q6ZT07	TBC1 domain family member 9	TBC1D9	5.60635	4.26865e-05
Q9HCC0	Methylcrotonoyl-CoA carboxylase beta chain, mitochondrial	MCCC2	-5.55582	4.30487e-05
Q5VZK9	F-actin-uncapping protein LRRC16A	CARMIL1	5.01804	4.79371e-05
Q8NEB9	Phosphatidylinositol 3-kinase catalytic subunit type 3	PIK3C3	4.71822	4.87035e-05
O14776	Transcription elongation regulator 1	TCERG1	-7.01737	5.26748e-05
Q9H3P2	Negative elongation factor A	NELFA	-5.53514	5.43343e-05
O95197	Reticulon-3	RTN3	-5.24906	5.56264e-05
Q9HCH5	Synaptotagmin-like protein 2	SYTL2	-5.1085	5.64616e-05
P43686	26S proteasome regulatory subunit 6B	PSMC4	-5.67687	6.51509e-05
P48553	Trafficking protein particle complex subunit 10	TRAPPC10	-4.87797	6.84105e-05
P55786	Puromycin-sensitive aminopeptidase	NPEPPS	-5.68149	6.86658e-05
Q9BT92	Trichoplein keratin filament-binding protein	TCHP	5.45755	7.02788e-05
Q15393	Splicing factor 3B subunit 3	SF3B3	-6.44932	8.03702e-05
Q9BRK5	45 kDa calcium-binding protein	SDF4	-5.24413	9.86628e-05
Q9UKK9	ADP-sugar pyrophosphatase	NUDT5	5.19525	0.000102787
Q8TEH3	DENN domain-containing protein 1A	DENND1A	-4.30922	0.000105988
P46379	Large proline-rich protein BAG6	BAG6	-5.75034	0.000110648
Q99460	26S proteasome non-ATPase regulatory subunit 1	PSMD1	-6.28565	0.000112891
Q32NB8	CDP-diacylglycerol--glycerol-3-phosphate 3-phosphatidyltransferase, mitochondrial	PGS1	4.43799	0.000113132
Q9P260	RAB11-binding protein RELCH	RELCH	4.82137	0.000131303
Q9UJ41	Rab5 GDP/GTP exchange factor	RABGEF1	6.19075	0.000142253
Q2KHT3	Protein CLEC16A	CLEC16A	3.916	0.000143417
Q14974	Importin subunit beta-1	KPNB1	-5.15387	0.000156493
Q96DT7	Zinc finger and BTB domain-containing protein 10	ZBTB10	-4.68409	0.0001601
Q9P1Z2	Calcium-binding and coiled-coil domain-containing protein 1	CALCOCO1	4.82072	0.000182661
Q99640	Membrane-associated tyrosine- and threonine-specific cdc2-inhibitory kinase	PKMYT1	4.40388	0.000184482
Q9UMS4	Pre-mRNA-processing factor 19	PRPF19	-4.89934	0.00018541
Q9Y2V7	Conserved oligomeric Golgi complex subunit 6	COG6	4.81621	0.000190631
Q96JG6	Syndetin	VPS50	4.41976	0.000190856
P62304	Small nuclear ribonucleoprotein E	SNRPE	-3.86152	0.000197991
Q01968	Inositol polyphosphate 5-phosphatase OCRL	OCRL	3.1157	0.000213718
Q86VP1	Tax1-binding protein 1	TAX1BP1	5.51571	0.000214757
O94822	E3 ubiquitin-protein ligase listerin	LTN1	4.83506	0.000215422
O15371	Eukaryotic translation initiation factor 3 subunit D	EIF3D	-5.29234	0.00022147
Q15057	Arf-GAP with coiled-coil, ANK repeat and PH domain-containing protein 2	ACAP2	3.8813	0.000227357
Q96CN9	GRIP and coiled-coil domain-containing protein 1	GCC1	3.69309	0.000253144
Q8N573	Oxidation resistance protein 1	OXR1	3.8374	0.000285704
Q9HC21	Mitochondrial thiamine pyrophosphate carrier	SLC25A19	-5.17483	0.000288804
P29353	SHC-transforming protein 1	SHC1	4.95135	0.000306887
Q8WUA7	TBC1 domain family member 22A	TBC1D22A	4.55378	0.000317067
Q96F24	Nuclear receptor-binding factor 2	NRBF2	3.72385	0.000325513
Q15036	Sorting nexin-17	SNX17	5.38791	0.000331799
P12270	Nucleoprotein TPR	TPR	-3.08623	0.000366974
Q9NVX0	HAUS augmin-like complex subunit 2	HAUS2	4.85812	0.000423861
Q16799	Reticulon-1	RTN1	-5.36174	0.000446545
P12277	Creatine kinase B-type	CKB	-5.04543	0.000464926
O75886	Signal transducing adapter molecule 2	STAM2	-3.59171	0.000473818
P25786	Proteasome subunit alpha type-1	PSMA1	-5.26672	0.000478233
Q9H1K0	Rabenosyn-5	RBSN	5.48476	0.000494638
Q14517	Protocadherin Fat 1	FAT1	-3.83894	0.000501718
P78347	General transcription factor II-I	GTF2I	-4.80729	0.00052421
Q52LW3	Rho GTPase-activating protein 29	ARHGAP29	-6.0242	0.000548575
Q9H2P0	Activity-dependent neuroprotector homeobox protein	ADNP	-4.45055	0.000553329
Q9HBM0	Vezatin	VEZT	-4.03453	0.000554277
Q9Y2L5	Trafficking protein particle complex subunit 8	TRAPPC8	-3.66026	0.000566048
Q96JB2	Conserved oligomeric Golgi complex subunit 3	COG3	4.40085	0.000569707
Q8NBF6	Late secretory pathway protein AVL9 homolog	AVL9	4.98214	0.000630166
Q9Y4K4	Mitogen-activated protein kinase kinase kinase kinase 5	MAP4K5	4.30346	0.000643143
Q71F23	Centromere protein U	CENPU	-4.36418	0.000687371
P00533	Epidermal growth factor receptor	EGFR	5.32242	0.000722684
P08621	U1 small nuclear ribonucleoprotein 70 kDa	SNRNP70	-7.57143	0.000756804
Q99570	Phosphoinositide 3-kinase regulatory subunit 4	PIK3R4	3.78294	0.000768409
Q12802	A-kinase anchor protein 13	AKAP13	4.94337	0.000812758
Q12789	General transcription factor 3C polypeptide 1	GTF3C1	-4.34247	0.000875697
Q9Y678	Coatomer subunit gamma-1	COPG1	-3.95451	0.000899082
Q9UQE7	Structural maintenance of chromosomes protein 3	SMC3	-4.01812	0.000977343
Q9HAS0	Protein Njmu-R1	C17orf75	5.67891	0.000982449
Q14147	Probable ATP-dependent RNA helicase DHX34	DHX34	-4.00793	0.000986465
Q96C03	Mitochondrial dynamics protein MID49	MIEF2	5.76529	0.00105991
Q9NVG8	TBC1 domain family member 13	TBC1D13	5.01457	0.00116097
Q5JPE7	Nodal modulator 2	NOMO2	-6.42846	0.00122218
Q6BDS2	UHRF1-binding protein 1	UHRF1BP1	3.19129	0.00122362
Q9H2G9	Golgin-45	BLZF1	3.97921	0.0012311
P62820	Ras-related protein Rab-1A	RAB1A	4.55568	0.00123818
Q9BZV1	UBX domain-containing protein 6	UBXN6	3.42602	0.0013506
O95619	YEATS domain-containing protein 4	YEATS4	4.07478	0.00141922
P60953	Cell division control protein 42 homolog	CDC42	2.77127	0.00148973
Q969V6	Myocardin-related transcription factor A	MRTFA	-5.14228	0.00151596
Q8WVQ1	Soluble calcium-activated nucleotidase 1	CANT1	2.9849	0.00152474
P54132	Bloom syndrome protein	BLM	-4.24167	0.00152684
P50748	Kinetochore-associated protein 1	KNTC1	-3.28167	0.00155224
Q92769	Histone deacetylase 2	HDAC2	-5.62645	0.00156372
Q8TD16	Protein bicaudal D homolog 2	BICD2	2.91465	0.00158581
Q68CZ6	HAUS augmin-like complex subunit 3	HAUS3	4.0362	0.00163851
Q5VUA4	Zinc finger protein 318	ZNF318	-3.87771	0.00164152
Q14790	Caspase-8	CASP8	3.79973	0.00169348
P26374	Rab proteins geranylgeranyltransferase component A 2	CHML	4.87736	0.00181371
Q9UI10	Translation initiation factor eIF-2B subunit delta	EIF2B4	-3.50631	0.00185543
Q9NRV9	Heme-binding protein 1	HEBP1	3.49606	0.00186848
P49790	Nuclear pore complex protein Nup153	NUP153	-3.28133	0.00191606
Q8IZT6	Abnormal spindle-like microcephaly-associated protein	ASPM	-5.34333	0.00196224
Q96KP4	Cytosolic non-specific dipeptidase	CNDP2	2.66801	0.00199394
P62899	60S ribosomal protein L31	RPL31	-6.57589	0.00202918
Q9Y217	Myotubularin-related protein 6	MTMR6	3.08415	0.00205119
O60879	Protein diaphanous homolog 2	DIAPH2	3.93538	0.00206387
Q9Y3D6	Mitochondrial fission 1 protein	FIS1	3.13031	0.00207205
Q8NAN2	Mitoguardin 1	MIGA1	4.36168	0.00212756
Q7Z7G8	Intermembrane lipid transfer protein VPS13B	VPS13B	3.13015	0.00222699
P57105	Synaptojanin-2-binding protein	SYNJ2BP	4.60585	0.00225864
Q15643	Thyroid receptor-interacting protein 11	TRIP11	3.18385	0.00232882
Q14789	Golgin subfamily B member 1	GOLGB1	2.93718	0.0023659
Q8TB36	Ganglioside-induced differentiation-associated protein 1	GDAP1	3.53472	0.00248229
P18085	ADP-ribosylation factor 4	ARF4	5.54931	0.00251477
Q5TH69	Brefeldin A-inhibited guanine nucleotide-exchange protein 3	ARFGEF3	3.27544	0.00252276
P22234	Bifunctional phosphoribosylaminoimidazole carboxylase/phosphoribosylaminoimidazole succinocarboxamide synthetase	PAICS	-4.12066	0.00259515
Q9BY44	Eukaryotic translation initiation factor 2A	EIF2A	3.27884	0.00259704
Q2TAL8	Transcriptional regulator QRICH1	QRICH1	-3.08463	0.00259993
P30086	Phosphatidylethanolamine-binding protein 1	PEBP1	3.30026	0.00263166
O75116	Rho-associated protein kinase 2	ROCK2	3.33298	0.00272065
Q9H0U4	Ras-related protein Rab-1B	RAB1B	2.45102	0.00294662
O00139	Kinesin-like protein KIF2A	KIF2A	-4.75744	0.00299297
P54727	UV excision repair protein RAD23 homolog B	RAD23B	-5.32968	0.0031224
Q02880	DNA topoisomerase 2-beta	TOP2B	-3.54311	0.00318084
Q7L311	Armadillo repeat-containing X-linked protein 2	ARMCX2	4.04104	0.00322102
Q8IY92	Structure-specific endonuclease subunit SLX4	SLX4	-3.93658	0.00328328
P04439	HLA class I histocompatibility antigen, A alpha chain	HLA-A	3.35401	0.00333104
O14683	Tumor protein p53-inducible protein 11	TP53I11	5.70685	0.00350219
Q6NZI2	Caveolae-associated protein 1	CAVIN1	-5.6605	0.00351634
P53990	IST1 homolog	IST1	4.68229	0.00358503
Q9NUQ8	ATP-binding cassette sub-family F member 3	ABCF3	5.80016	0.00359185
Q13263	Transcription intermediary factor 1-beta	TRIM28	-5.56727	0.00383065
Q14457	Beclin-1	BECN1	3.43358	0.00403368
Q01780	Exosome component 10	EXOSC10	-3.90068	0.00405601
Q7Z6J0	E3 ubiquitin-protein ligase SH3RF1	SH3RF1	-4.61221	0.00406461
O95782	AP-2 complex subunit alpha-1	AP2A1	-5.32317	0.00407157
Q9NRW7	Vacuolar protein sorting-associated protein 45	VPS45	2.94894	0.00413456
Q8TDB6	E3 ubiquitin-protein ligase DTX3L	DTX3L	3.679	0.00413888
Q8IWW6	Rho GTPase-activating protein 12	ARHGAP12	4.14304	0.00414098
Q9Y606	Pseudouridylate synthase 1 homolog	PUS1	-3.77564	0.00454702
Q68DQ2	Very large A-kinase anchor protein	CRYBG3	-2.79665	0.00465427
P16435	NADPH--cytochrome P450 reductase	POR	-2.46459	0.00493227
Q8NF37	Lysophosphatidylcholine acyltransferase 1	LPCAT1	4.52234	0.0051122
Q9P2J5	Leucine--tRNA ligase, cytoplasmic	LARS1	-2.99359	0.00527793
Q6NUM9	All-trans-retinol 13,14-reductase	RETSAT	5.36815	0.0053676
Q9Y2H2	Phosphatidylinositide phosphatase SAC2	INPP5F	3.07316	0.00558557
P45974	Ubiquitin carboxyl-terminal hydrolase 5	USP5	-4.0709	0.00559091
Q9BZH6	WD repeat-containing protein 11	WDR11	2.53993	0.00561469
Q9UPU7	TBC1 domain family member 2B	TBC1D2B	2.62168	0.00573196
P17066	Heat shock 70 kDa protein 6	HSPA6	-3.6053	0.00593302
P08238	Heat shock protein HSP 90-beta	HSP90AB1	-2.15347	0.00601444
Q9Y4H2	Insulin receptor substrate 2	IRS2	3.98751	0.00605018
Q96Q05	Trafficking protein particle complex subunit 9	TRAPPC9	-3.22061	0.00605745
Q9ULK4	Mediator of RNA polymerase II transcription subunit 23	MED23	-3.39413	0.00607949
O00170	AH receptor-interacting protein	AIP	-2.80933	0.00628715
P58107	Epiplakin	EPPK1	-3.43075	0.00633225
Q9HBK9	Arsenite methyltransferase	AS3MT	4.53777	0.00650044
Q13085	Acetyl-CoA carboxylase 1	ACACA	-2.96493	0.00656142
Q15370	Elongin-B	ELOB	-3.4605	0.00668018
Q658Y4	Protein FAM91A1	FAM91A1	3.03385	0.00669269
P05165	Propionyl-CoA carboxylase alpha chain, mitochondrial	PCCA	-3.59403	0.00686131
P09493	Tropomyosin alpha-1 chain	TPM1	-5.18903	0.00705024
Q9UIQ6	Leucyl-cystinyl aminopeptidase	LNPEP	-3.62264	0.00713768
Q9H082	Ras-related protein Rab-33B	RAB33B	4.8501	0.00720744
Q16658	Fascin	FSCN1	-3.71319	0.00725505
Q15021	Condensin complex subunit 1	NCAPD2	-4.25918	0.00727261
Q9C026	E3 ubiquitin-protein ligase TRIM9	TRIM9	3.04935	0.00729838
Q01995	Transgelin	TAGLN	3.93877	0.00740209
Q9P291	Armadillo repeat-containing X-linked protein 1	ARMCX1	3.18811	0.00744019
Q8IYB3	Serine/arginine repetitive matrix protein 1	SRRM1	-2.80781	0.0076125
Q8TBA6	Golgin subfamily A member 5	GOLGA5	2.93067	0.00762436
O75151	Lysine-specific demethylase PHF2	PHF2	-4.17627	0.00778839
Q92928	Putative Ras-related protein Rab-1C	RAB1C	3.68303	0.0080212
Q16527	Cysteine and glycine-rich protein 2	CSRP2	4.67031	0.00803522
Q16584	Mitogen-activated protein kinase kinase kinase 11	MAP3K11	2.79865	0.00816744
O95070	Protein YIF1A	YIF1A	3.79998	0.00837088
Q9NP73	Putative bifunctional UDP-N-acetylglucosamine transferase and deubiquitinase ALG13	ALG13	3.78854	0.00840879
P42858	Huntingtin	HTT	3.56672	0.00859576
Q8IZ21	Phosphatase and actin regulator 4	PHACTR4	-4.69742	0.00877355
Q9NP61	ADP-ribosylation factor GTPase-activating protein 3	ARFGAP3	2.18825	0.0087809
Q9Y6B6	GTP-binding protein SAR1b	SAR1B	4.40109	0.00911264
Q9BSL1	Ubiquitin-associated domain-containing protein 1	UBAC1	-4.19121	0.00939649
Q9HC35	Echinoderm microtubule-associated protein-like 4	EML4	-3.53979	0.00951196
O75381	Peroxisomal membrane protein PEX14	PEX14	-2.7998	0.00953105
Q9Y4A5	Transformation/transcription domain-associated protein	TRRAP	-3.71314	0.00953345
P52306	Rap1 GTPase-GDP dissociation stimulator 1	RAP1GDS1	-3.72064	0.00961148
P19013	Keratin, type II cytoskeletal 4	KRT4	4.62639	0.00967885
P23526	Adenosylhomocysteinase	AHCY	-2.87685	0.00970167
O00560	Syntenin-1	SDCBP	4.60874	0.00975601
P49257	Protein ERGIC-53	LMAN1	-2.41753	0.00981234
Q13435	Splicing factor 3B subunit 2	SF3B2	-2.6849	0.00999504
P15531	Nucleoside diphosphate kinase A	NME1	4.36536	0.0102641
Q15418	Ribosomal protein S6 kinase alpha-1	RPS6KA1	3.04283	0.011356
Q14126	Desmoglein-2	DSG2	-2.97178	0.0118883
Q8N684	Cleavage and polyadenylation specificity factor subunit 7	CPSF7	-3.46478	0.0120231
Q14C86	GTPase-activating protein and VPS9 domain-containing protein 1	GAPVD1	2.6469	0.012071
Q86TP1	Exopolyphosphatase PRUNE1	PRUNE1	3.09645	0.0125711
P30520	Adenylosuccinate synthetase isozyme 2	ADSS2	-3.30614	0.0126967
P40763	Signal transducer and activator of transcription 3	STAT3	2.50367	0.012905
Q8IWJ2	GRIP and coiled-coil domain-containing protein 2	GCC2	2.70942	0.0131667
Q00610	Clathrin heavy chain 1	CLTC	-3.71104	0.0136006
Q8WXA3	RUN and FYVE domain-containing protein 2	RUFY2	2.88649	0.0140419
Q9H1P3	Oxysterol-binding protein-related protein 2	OSBPL2	3.32353	0.0141337
Q9UKS6	Protein kinase C and casein kinase substrate in neurons protein 3	PACSIN3	-3.59186	0.0142952
Q9NRW1	Ras-related protein Rab-6B	RAB6B	2.07201	0.0143095
Q96QE5	Transcription elongation factor, mitochondrial	TEFM	-4.66385	0.0143598
Q9Y5X1	Sorting nexin-9	SNX9	-4.238	0.0149794
O75330	Hyaluronan mediated motility receptor	HMMR	-4.00139	0.0150556
Q9ULC3	Ras-related protein Rab-23	RAB23	4.021	0.0153218
Q969G3	SWI/SNF-related matrix-associated actin-dependent regulator of chromatin subfamily E member 1	SMARCE1	-2.74871	0.015347
Q9H7F0	Polyamine-transporting ATPase 13A3	ATP13A3	-2.95013	0.0161491
Q5QJ74	Tubulin-specific chaperone cofactor E-like protein	TBCEL	3.56839	0.016189
P78312	Protein FAM193A	FAM193A	2.83005	0.0165405
P35580	Myosin-10	MYH10	-4.6156	0.0166557
Q9UHR5	SAP30-binding protein	SAP30BP	-2.46723	0.0173077
Q13813	Spectrin alpha chain, non-erythrocytic 1	SPTAN1	-3.54612	0.0176698
Q8TBM8	DnaJ homolog subfamily B member 14	DNAJB14	3.21898	0.0177563
Q8IVF2	Protein AHNAK2	AHNAK2	-3.07709	0.0178691
Q96P47	Arf-GAP with GTPase, ANK repeat and PH domain-containing protein 3	AGAP3	-4.4486	0.0180182
P55036	26S proteasome non-ATPase regulatory subunit 4	PSMD4	-2.03146	0.0183344
P41252	Isoleucine--tRNA ligase, cytoplasmic	IARS1	-5.13026	0.0185573
P27824	Calnexin	CANX	-2.16702	0.0186099
P04049	RAF proto-oncogene serine/threonine-protein kinase	RAF1	2.91527	0.0191041
P41440	Reduced folate transporter	SLC19A1	-3.49231	0.0197287
Q8WTW3	Conserved oligomeric Golgi complex subunit 1	COG1	2.89757	0.0197716
Q9NZ52	ADP-ribosylation factor-binding protein GGA3	GGA3	-3.19292	0.0197946
Q8N157	Jouberin	AHI1	3.09196	0.0206663
Q9H0P0	Cytosolic 5'-nucleotidase 3A	NT5C3A	2.23202	0.0213166
Q9Y3D7	Mitochondrial import inner membrane translocase subunit TIM16	PAM16	2.32166	0.0213284
Q8WUM0	Nuclear pore complex protein Nup133	NUP133	-3.27285	0.0215978
P26045	Tyrosine-protein phosphatase non-receptor type 3	PTPN3	-2.92294	0.0217074
Q9Y265	RuvB-like 1	RUVBL1	-2.33611	0.0222257
Q9UP95	Solute carrier family 12 member 4	SLC12A4	-2.84446	0.0223993
P11142	Heat shock cognate 71 kDa protein	HSPA8	-1.95523	0.0230277
P22392	Nucleoside diphosphate kinase B	NME2	2.12142	0.023443
Q6W2J9	BCL-6 corepressor	BCOR	-3.37496	0.0238577
P04818	Thymidylate synthase	TYMS	-3.81213	0.0244806
Q07812	Apoptosis regulator BAX	BAX	2.26494	0.0245363
Q9UID3	Vacuolar protein sorting-associated protein 51 homolog	VPS51	2.86432	0.0248164
Q9GZS1	DNA-directed RNA polymerase I subunit RPA49	POLR1E	-2.10053	0.0248526
Q92917	G-patch domain and KOW motifs-containing protein	GPKOW	-2.53504	0.0250396
Q13637	Ras-related protein Rab-32	RAB32	-4.33456	0.0252854
Q9GZR2	RNA exonuclease 4	REXO4	-3.39334	0.0255684
Q96BX8	MOB kinase activator 3A	MOB3A	3.52947	0.0266261
P55011	Solute carrier family 12 member 2	SLC12A2	-2.47255	0.0267545
Q8TBE9	N-acylneuraminate-9-phosphatase	NANP	3.53608	0.026985
Q15691	Microtubule-associated protein RP/EB family member 1	MAPRE1	3.37304	0.0272387
Q8N442	Translation factor GUF1, mitochondrial	GUF1	4.27695	0.0275061
O95400	CD2 antigen cytoplasmic tail-binding protein 2	CD2BP2	-2.89805	0.0278778
Q99848	Probable rRNA-processing protein EBP2	EBNA1BP2	-2.23753	0.0297596
Q9Y3P9	Rab GTPase-activating protein 1	RABGAP1	2.48977	0.0299195
P61289	Proteasome activator complex subunit 3	PSME3	-4.0703	0.0300993
Q96AG3	Mitochondrial outer membrane protein SLC25A46	SLC25A46	2.25609	0.0301288
Q9NX47	E3 ubiquitin-protein ligase MARCHF5	MARCHF5	2.5229	0.0306431
Q9UQ35	Serine/arginine repetitive matrix protein 2	SRRM2	-2.60334	0.0306966
P51957	Serine/threonine-protein kinase Nek4	NEK4	-4.39958	0.0319075
Q3B726	DNA-directed RNA polymerase I subunit RPA43	POLR1F	-3.86144	0.0321058
Q15654	Thyroid receptor-interacting protein 6	TRIP6	3.62088	0.0321116
O43242	26S proteasome non-ATPase regulatory subunit 3	PSMD3	-2.15496	0.0322822
Q8ND24	RING finger protein 214	RNF214	3.32665	0.0323425
A3KN83	Protein strawberry notch homolog 1	SBNO1	-3.53378	0.0325225
Q06546	GA-binding protein alpha chain	GABPA	-2.22925	0.03309
Q96RQ3	Methylcrotonoyl-CoA carboxylase subunit alpha, mitochondrial	MCCC1	-2.62443	0.0332482
P50749	Ras association domain-containing protein 2	RASSF2	2.6161	0.0337991
Q8IVH8	Mitogen-activated protein kinase kinase kinase kinase 3	MAP4K3	2.08893	0.0345884
P61026	Ras-related protein Rab-10	RAB10	2.41699	0.0352072
Q99873	Protein arginine N-methyltransferase 1	PRMT1	5.35057	0.0355061
Q9BVV7	Mitochondrial import inner membrane translocase subunit Tim21	TIMM21	2.68237	0.0355916
P07814	Bifunctional glutamate/proline--tRNA ligase	EPRS1	3.58952	0.0356252
Q14203	Dynactin subunit 1	DCTN1	-2.52572	0.0361546
Q9Y2W2	WW domain-binding protein 11	WBP11	-3.08166	0.0362603
Q5T5C0	Syntaxin-binding protein 5	STXBP5	3.66724	0.036648
Q15025	TNFAIP3-interacting protein 1	TNIP1	3.06548	0.0366686
P17987	T-complex protein 1 subunit alpha	TCP1	-2.37755	0.0369359
Q12788	Transducin beta-like protein 3	TBL3	-3.25489	0.0370225
P60660	Myosin light polypeptide 6	MYL6	-2.89996	0.0386781
Q13404	Ubiquitin-conjugating enzyme E2 variant 1	UBE2V1	1.83551	0.0391528
Q9NXR1	Nuclear distribution protein nudE homolog 1	NDE1	2.17715	0.0392675
Q9NU19	TBC1 domain family member 22B	TBC1D22B	2.02169	0.0400653
Q16850	Lanosterol 14-alpha demethylase	CYP51A1	-3.32242	0.0418028
Q9C0B5	Palmitoyltransferase ZDHHC5	ZDHHC5	3.38171	0.044681
Q5JTD0	Tight junction-associated protein 1	TJAP1	2.5603	0.0454581
P57737	Coronin-7	CORO7	1.96196	0.0456895
Q99567	Nuclear pore complex protein Nup88	NUP88	-2.3882	0.0459198
Q15208	Serine/threonine-protein kinase 38	STK38	2.08285	0.0464155
P30533	Alpha-2-macroglobulin receptor-associated protein	LRPAP1	-1.8529	0.0469631
Q9HCL2	Glycerol-3-phosphate acyltransferase 1, mitochondrial	GPAM	2.2038	0.0479433
Q15042	Rab3 GTPase-activating protein catalytic subunit	RAB3GAP1	2.02855	0.0484493
Q96ER3	Protein SAAL1	SAAL1	2.57919	0.048917
Q12906	Interleukin enhancer-binding factor 3	ILF3	-2.80277	0.049094
O75787	Renin receptor	ATP6AP2	-2.03507	0.0491877
Q8NBA8	tRNA-uridine aminocarboxypropyltransferase 2	DTWD2	-3.30702	0.0501351
Q9Y4E1	WASH complex subunit 2C	WASHC2C	-2.71149	0.0504739
Q9BUR5	MICOS complex subunit MIC26	APOO	2.40781	0.0505658
P49756	RNA-binding protein 25	RBM25	-2.00281	0.0508564
P24534	Elongation factor 1-beta	EEF1B2	-2.15941	0.0513318
P27797	Calreticulin	CALR	-1.96508	0.0514371
Q15293	Reticulocalbin-1	RCN1	-1.65811	0.0515628
P20042	Eukaryotic translation initiation factor 2 subunit 2	EIF2S2	-2.37165	0.0516205
P51571	Translocon-associated protein subunit delta	SSR4	-3.42381	0.0517377
Q9NZL4	Hsp70-binding protein 1	HSPBP1	-2.22916	0.052225
P19367	Hexokinase-1	HK1	2.08651	0.0531749
P55884	Eukaryotic translation initiation factor 3 subunit B	EIF3B	-1.99471	0.0540858
Q02952	A-kinase anchor protein 12	AKAP12	-2.03609	0.0544943
O95487	Protein transport protein Sec24B	SEC24B	2.36544	0.0549211
P55072	Transitional endoplasmic reticulum ATPase	VCP	-1.94446	0.0549484
Q13162	Peroxiredoxin-4	PRDX4	-1.80549	0.0555487
Q07955	Serine/arginine-rich splicing factor 1	SRSF1	-2.88626	0.0562289
P48643	T-complex protein 1 subunit epsilon	CCT5	-1.86831	0.0596737
P36404	ADP-ribosylation factor-like protein 2	ARL2	2.03153	0.059785
Q07864	DNA polymerase epsilon catalytic subunit A	POLE	-2.31392	0.0599386
P21127	Cyclin-dependent kinase 11B	CDK11B	-2.30482	0.0601462
P56589	Peroxisomal biogenesis factor 3	PEX3	1.8065	0.060311
Q9H9C1	Spermatogenesis-defective protein 39 homolog	VIPAS39	3.56904	0.0609267
Q9ULH7	Myocardin-related transcription factor B	MRTFB	-2.34761	0.0609568
Q9BRX8	Peroxiredoxin-like 2A	PRXL2A	2.3446	0.0612979
A0A8I5KQE6	Ribosomal protein SA pseudogene 58	RPSAP58	-1.86824	0.0630045
Q9H7Z3	Nuclear exosome regulator NRDE2	NRDE2	-2.04217	0.0632451
Q6NXT6	Transmembrane anterior posterior transformation protein 1 homolog	TAPT1	-2.85365	0.0643322
Q15382	GTP-binding protein Rheb	RHEB	2.16297	0.0644791
Q9NR30	Nucleolar RNA helicase 2	DDX21	-2.62603	0.0648532
Q08J23	RNA cytosine C(5)-methyltransferase NSUN2	NSUN2	-2.65558	0.0654938
Q9UKZ1	CCR4-NOT transcription complex subunit 11	CNOT11	-3.00955	0.0656776
Q99832	T-complex protein 1 subunit eta	CCT7	-2.50323	0.0658205
P06899	Histone H2B type 1-J	H2BC11	-4.31591	0.0660082
Q9NZ01	Very-long-chain enoyl-CoA reductase	TECR	2.50265	0.0664206
Q15648	Mediator of RNA polymerase II transcription subunit 1	MED1	-1.9588	0.0666995
Q53EZ4	Centrosomal protein of 55 kDa	CEP55	1.76631	0.0679039
Q15758	Neutral amino acid transporter B(0)	SLC1A5	-2.28922	0.0681437
Q562F6	Shugoshin 2	SGO2	2.85411	0.0690786
O95402	Mediator of RNA polymerase II transcription subunit 26	MED26	-2.05399	0.0695625
P78527	DNA-dependent protein kinase catalytic subunit	PRKDC	-1.81057	0.0697862
Q8N8L6	ADP-ribosylation factor-like protein 10	ARL10	-2.032	0.0714656
P13010	X-ray repair cross-complementing protein 5	XRCC5	-2.08278	0.0724863
Q9UNE7	E3 ubiquitin-protein ligase CHIP	STUB1	-2.01214	0.0727025
Q9H1E3	Nuclear ubiquitous casein and cyclin-dependent kinase substrate 1	NUCKS1	-1.90189	0.0729877
Q8NBS9	Thioredoxin domain-containing protein 5	TXNDC5	-2.13752	0.0732499
O14646	Chromodomain-helicase-DNA-binding protein 1	CHD1	-2.02052	0.0732768
P29692	Elongation factor 1-delta	EEF1D	-2.21055	0.0738383
Q86WR0	Coiled-coil domain-containing protein 25	CCDC25	1.74496	0.0747468
Q9NRG9	Aladin	AAAS	1.712	0.0749375
Q9H1X3	DnaJ homolog subfamily C member 25	DNAJC25	4.58427	0.0755678
Q96CP2	FLYWCH family member 2	FLYWCH2	-2.12289	0.0755703
Q68D10	Protein SPT2 homolog	SPTY2D1	-2.86705	0.0768678
Q7L7X3	Serine/threonine-protein kinase TAO1	TAOK1	-2.34897	0.0770526
Q96RG2	PAS domain-containing serine/threonine-protein kinase	PASK	-2.76184	0.0771217
Q05655	Protein kinase C delta type	PRKCD	1.70751	0.0782116
O75386	Tubby-related protein 3	TULP3	-3.87612	0.0783038
Q8IUD2	ELKS/Rab6-interacting/CAST family member 1	ERC1	1.86133	0.0786741
Q15652	Probable JmjC domain-containing histone demethylation protein 2C	JMJD1C	-1.93588	0.080384
Q5VWG9	Transcription initiation factor TFIID subunit 3	TAF3	-3.02578	0.081118
Q14195	Dihydropyrimidinase-related protein 3	DPYSL3	1.76537	0.0813232
O60814	Histone H2B type 1-K	H2BC12	-2.43565	0.0840799
Q9Y426	C2 domain-containing protein 2	C2CD2	2.80999	0.0841225
Q9H3S7	Tyrosine-protein phosphatase non-receptor type 23	PTPN23	2.43506	0.0845879
P23634	Plasma membrane calcium-transporting ATPase 4	ATP2B4	-2.06803	0.0855002
Q9H0B6	Kinesin light chain 2	KLC2	2.80716	0.0865539
O94927	HAUS augmin-like complex subunit 5	HAUS5	2.43997	0.086988
O00622	CCN family member 1	CCN1	-2.7558	0.0872377
Q15813	Tubulin-specific chaperone E	TBCE	1.72165	0.0872614
A1X283	SH3 and PX domain-containing protein 2B	SH3PXD2B	3.62053	0.0887059
Q9BUQ8	Probable ATP-dependent RNA helicase DDX23	DDX23	-2.55366	0.0889113
Q8NC54	Keratinocyte-associated transmembrane protein 2	KCT2	2.38595	0.0930149
Q9Y3I0	RNA-splicing ligase RtcB homolog	RTCB	-2.55389	0.0931449
Q8N3X1	Formin-binding protein 4	FNBP4	-2.16387	0.093696
Q9UN37	Vacuolar protein sorting-associated protein 4A	VPS4A	-2.59399	0.0940106
O43314	Inositol hexakisphosphate and diphosphoinositol-pentakisphosphate kinase 2	PPIP5K2	-2.6913	0.094292
P50213	Isocitrate dehydrogenase [NAD] subunit alpha, mitochondrial	IDH3A	-4.14863	0.0946872
Q9UHI6	Probable ATP-dependent RNA helicase DDX20	DDX20	-3.08749	0.0950099
Q8N1N4	Keratin, type II cytoskeletal 78	KRT78	1.98398	0.0977663
Q07820	Induced myeloid leukemia cell differentiation protein Mcl-1	MCL1	1.83704	0.098146
P22102	Trifunctional purine biosynthetic protein adenosine-3	GART	2.04891	0.0996751
Q96S55	ATPase WRNIP1	WRNIP1	-3.24945	0.100815
P51159	Ras-related protein Rab-27A	RAB27A	1.66642	0.10089
P17980	26S proteasome regulatory subunit 6A	PSMC3	-1.79824	0.100954
P42356	Phosphatidylinositol 4-kinase alpha	PI4KA	2.01722	0.103999
Q6PCB5	Lysine-specific demethylase RSBN1L	RSBN1L	-1.88038	0.105882
P56962	Syntaxin-17	STX17	1.61249	0.112234
P07900	Heat shock protein HSP 90-alpha	HSP90AA1	-1.57556	0.114658
Q9HCD6	Protein TANC2	TANC2	1.7118	0.114856
Q9UEU0	Vesicle transport through interaction with t-SNAREs homolog 1B	VTI1B	1.91862	0.115205
Q86UB9	Transmembrane protein 135	TMEM135	1.60893	0.115534
Q6P1X5	Transcription initiation factor TFIID subunit 2	TAF2	-1.80499	0.115564
Q14258	E3 ubiquitin/ISG15 ligase TRIM25	TRIM25	1.62166	0.115622
Q6IBS0	Twinfilin-2	TWF2	3.79469	0.11602
Q9BVW5	TIMELESS-interacting protein	TIPIN	-2.08716	0.116224
O43670	BUB3-interacting and GLEBS motif-containing protein ZNF207	ZNF207	-1.63603	0.116853
O75400	Pre-mRNA-processing factor 40 homolog A	PRPF40A	-1.53896	0.116883
Q8NI77	Kinesin-like protein KIF18A	KIF18A	2.074	0.117084
Q9Y4P8	WD repeat domain phosphoinositide-interacting protein 2	WIPI2	1.70695	0.117596
P07237	Protein disulfide-isomerase	P4HB	-2.4988	0.119037
O76094	Signal recognition particle subunit SRP72	SRP72	-3.05324	0.119304
Q9UJY1	Heat shock protein beta-8	HSPB8	-3.35746	0.120113
Q6P0Q8	Microtubule-associated serine/threonine-protein kinase 2	MAST2	1.96083	0.120122
Q9H910	Jupiter microtubule associated homolog 2	JPT2	1.79054	0.120928
Q9H1E5	Thioredoxin-related transmembrane protein 4	TMX4	1.89519	0.121005
Q9H2M9	Rab3 GTPase-activating protein non-catalytic subunit	RAB3GAP2	1.56263	0.121108
Q96CS3	FAS-associated factor 2	FAF2	1.63951	0.123621
Q969V5	Mitochondrial ubiquitin ligase activator of NFKB 1	MUL1	1.52679	0.125484
Q9HAU5	Regulator of nonsense transcripts 2	UPF2	-2.21766	0.125536
Q8IWB9	Testis-expressed protein 2	TEX2	-1.92785	0.126254
P13667	Protein disulfide-isomerase A4	PDIA4	-2.06817	0.127939
P51809	Vesicle-associated membrane protein 7	VAMP7	1.97897	0.12894
Q9NQZ2	Something about silencing protein 10	UTP3	-1.82982	0.129359
P40227	T-complex protein 1 subunit zeta	CCT6A	-1.73169	0.130811
P04637	Cellular tumor antigen p53	TP53	-1.6188	0.131658
O60645	Exocyst complex component 3	EXOC3	1.80095	0.131896
O43684	Mitotic checkpoint protein BUB3	BUB3	-1.49894	0.132321
O14964	Hepatocyte growth factor-regulated tyrosine kinase substrate	HGS	-1.82847	0.134857
O60664	Perilipin-3	PLIN3	-1.88846	0.136216
Q14CB8	Rho GTPase-activating protein 19	ARHGAP19	2.36802	0.136783
Q6P6B1	Glutamate-rich protein 5	ERICH5	1.56881	0.138053
Q8WUM4	Programmed cell death 6-interacting protein	PDCD6IP	-1.79338	0.139356
P46937	Transcriptional coactivator YAP1	YAP1	-1.93689	0.140131
Q7Z333	Probable helicase senataxin	SETX	-2.68243	0.141362
Q8N183	NADH dehydrogenase [ubiquinone] 1 alpha subcomplex assembly factor 2	NDUFAF2	1.98041	0.141588
O60238	BCL2/adenovirus E1B 19 kDa protein-interacting protein 3-like	BNIP3L	1.70867	0.141911
P11387	DNA topoisomerase 1	TOP1	-1.70391	0.142093
P62195	26S proteasome regulatory subunit 8	PSMC5	-1.82336	0.143277
Q5SQN1	Synaptosomal-associated protein 47	SNAP47	1.83135	0.144671
Q7RTP6	[F-actin]-monooxygenase MICAL3	MICAL3	1.95851	0.145784
O60841	Eukaryotic translation initiation factor 5B	EIF5B	-2.09192	0.146696
Q06124	Tyrosine-protein phosphatase non-receptor type 11	PTPN11	1.80766	0.147492
Q9C0E8	Endoplasmic reticulum junction formation protein lunapark	LNPK	-1.54433	0.14804
Q5H9L4	Transcription initiation factor TFIID subunit 7-like	TAF7L	1.56141	0.148108
P10412	Histone H1.4	H1-4	-2.0585	0.148208
P17706	Tyrosine-protein phosphatase non-receptor type 2	PTPN2	-2.37891	0.150659
O43290	U4/U6.U5 tri-snRNP-associated protein 1	SART1	-1.6067	0.150826
Q8N7H5	RNA polymerase II-associated factor 1 homolog	PAF1	-1.7859	0.152047
Q99618	Cell division cycle-associated protein 3	CDCA3	1.74788	0.152349
P61204	ADP-ribosylation factor 3	ARF3	2.024	0.152546
Q9HBH5	Retinol dehydrogenase 14	RDH14	1.79373	0.153262
Q13325	Interferon-induced protein with tetratricopeptide repeats 5	IFIT5	1.68989	0.153389
Q9H6L5	Reticulophagy regulator 1	RETREG1	2.73871	0.153586
O95219	Sorting nexin-4	SNX4	1.60234	0.154698
P05388	60S acidic ribosomal protein P0	RPLP0	-1.5684	0.155182
P16333	Cytoplasmic protein NCK1	NCK1	1.48214	0.155976
P49815	Tuberin	TSC2	-2.07419	0.156549
Q15437	Protein transport protein Sec23B	SEC23B	-2.28793	0.156675
Q9H0G5	Nuclear speckle splicing regulatory protein 1	NSRP1	-2.19004	0.158496
O75643	U5 small nuclear ribonucleoprotein 200 kDa helicase	SNRNP200	-1.73211	0.159644
Q9ULW3	Activator of basal transcription 1	ABT1	-1.62723	0.159834
Q9H6S0	3'-5' RNA helicase YTHDC2	YTHDC2	-2.17049	0.16086
Q6UXV4	MICOS complex subunit MIC27	APOOL	1.81922	0.161976
P80303	Nucleobindin-2	NUCB2	-1.88927	0.163189
Q6P1N0	Coiled-coil and C2 domain-containing protein 1A	CC2D1A	1.7475	0.163335
Q8WW12	PEST proteolytic signal-containing nuclear protein	PCNP	-1.55599	0.164544
Q9UL25	Ras-related protein Rab-21	RAB21	1.75903	0.16464
Q07960	Rho GTPase-activating protein 1	ARHGAP1	1.68682	0.164717
P29401	Transketolase	TKT	1.57352	0.164884
Q8TCG1	Protein CIP2A	CIP2A	1.61113	0.165255
Q9Y6I9	Testis-expressed protein 264	TEX264	1.54982	0.167033
Q9Y3C1	Nucleolar protein 16	NOP16	-2.00211	0.169992
P04183	Thymidine kinase, cytosolic	TK1	2.23539	0.170809
Q9H7C9	Mth938 domain-containing protein	AAMDC	1.8369	0.171803
O75915	PRA1 family protein 3	ARL6IP5	1.4886	0.172089
O15083	ERC protein 2	ERC2	-2.93081	0.173052
Q8WTT2	Nucleolar complex protein 3 homolog	NOC3L	1.59599	0.173745
Q96KP1	Exocyst complex component 2	EXOC2	2.15407	0.174208
Q9H6D7	HAUS augmin-like complex subunit 4	HAUS4	1.49259	0.174361
Q9NRX1	RNA-binding protein PNO1	PNO1	-1.79424	0.174414
Q9H267	Vacuolar protein sorting-associated protein 33B	VPS33B	1.60822	0.174603
P08195	4F2 cell-surface antigen heavy chain	SLC3A2	-1.64904	0.175445
Q9Y6I3	Epsin-1	EPN1	1.50523	0.175976
P20962	Parathymosin	PTMS	-1.79065	0.176422
O75431	Metaxin-2	MTX2	-2.21036	0.17651
Q96PZ2	Serine protease FAM111A	FAM111A	-2.79449	0.176683
P78371	T-complex protein 1 subunit beta	CCT2	-1.75956	0.177882
Q8N9Q2	Protein SREK1IP1	SREK1IP1	-1.53129	0.178539
Q969S3	Zinc finger protein 622	ZNF622	1.96542	0.179822
P26373	60S ribosomal protein L13	RPL13	-1.40447	0.18054
P57740	Nuclear pore complex protein Nup107	NUP107	2.38839	0.182407
P11021	Endoplasmic reticulum chaperone BiP	HSPA5	-1.3715	0.182822
Q9UBF8	Phosphatidylinositol 4-kinase beta	PI4KB	2.27417	0.182906
P11498	Pyruvate carboxylase, mitochondrial	PC	-1.62132	0.183188
P49643	DNA primase large subunit	PRIM2	1.81825	0.183359
Q01844	RNA-binding protein EWS	EWSR1	-1.6225	0.183756
Q86YS7	C2 domain-containing protein 5	C2CD5	-1.55062	0.184027
Q9UNH7	Sorting nexin-6	SNX6	2.08345	0.184434
Q8NE71	ATP-binding cassette sub-family F member 1	ABCF1	-1.89961	0.185287
P22626	Heterogeneous nuclear ribonucleoproteins A2/B1	HNRNPA2B1	-1.50724	0.186984
O75874	Isocitrate dehydrogenase [NADP] cytoplasmic	IDH1	2.28	0.186985
Q5HYI7	Metaxin-3	MTX3	1.53018	0.188271
Q9UBF2	Coatomer subunit gamma-2	COPG2	-1.51325	0.188524
Q5VV42	Threonylcarbamoyladenosine tRNA methylthiotransferase	CDKAL1	1.61708	0.188654
P09884	DNA polymerase alpha catalytic subunit	POLA1	1.57561	0.189682
P05109	Protein S100-A8	S100A8	-2.03866	0.189861
Q14137	Ribosome biogenesis protein BOP1	BOP1	-1.38123	0.190472
P35221	Catenin alpha-1	CTNNA1	-3.43897	0.192
P51610	Host cell factor 1	HCFC1	-1.521	0.193303
Q9BT40	Inositol polyphosphate 5-phosphatase K	INPP5K	2.03235	0.194256
Q9H3P7	Golgi resident protein GCP60	ACBD3	1.45719	0.194402
Q9BSC4	Nucleolar protein 10	NOL10	-1.67389	0.194966
Q9BSJ5	Uncharacterized protein C17orf80	C17orf80	-1.70437	0.195396
Q8WUQ7	Cactin	CACTIN	-1.80318	0.196195
P49368	T-complex protein 1 subunit gamma	CCT3	-1.61648	0.196322
Q9H6S3	Epidermal growth factor receptor kinase substrate 8-like protein 2	EPS8L2	1.56514	0.196612
P23284	Peptidyl-prolyl cis-trans isomerase B	PPIB	-1.76578	0.196954
Q16555	Dihydropyrimidinase-related protein 2	DPYSL2	1.54108	0.197835
P53618	Coatomer subunit beta	COPB1	-1.69803	0.199019
Q6ZUT1	Uncharacterized protein NKAPD1	NKAPD1	-1.5476	0.200618
O75376	Nuclear receptor corepressor 1	NCOR1	-1.6307	0.202398
Q08945	FACT complex subunit SSRP1	SSRP1	-1.451	0.203569
P35658	Nuclear pore complex protein Nup214	NUP214	-1.66312	0.203856
P33981	Dual specificity protein kinase TTK	TTK	1.54214	0.204274
Q13523	Serine/threonine-protein kinase PRP4 homolog	PRPF4B	-1.66838	0.206169
Q6NSI4	RPA-related protein RADX	RADX	-1.81787	0.207378
P24928	DNA-directed RNA polymerase II subunit RPB1	POLR2A	-1.50987	0.207562
Q9UHQ9	NADH-cytochrome b5 reductase 1	CYB5R1	1.48272	0.208819
O15063	Granule associated Rac and RHOG effector protein 1	GARRE1	2.90081	0.208886
Q15464	SH2 domain-containing adapter protein B	SHB	-1.68509	0.208947
Q13347	Eukaryotic translation initiation factor 3 subunit I	EIF3I	-1.72205	0.209097
Q14692	Ribosome biogenesis protein BMS1 homolog	BMS1	-1.48165	0.210144
O95208	Epsin-2	EPN2	1.60673	0.210484
P49321	Nuclear autoantigenic sperm protein	NASP	-1.52561	0.210961
O75533	Splicing factor 3B subunit 1	SF3B1	-1.61817	0.213049
O95835	Serine/threonine-protein kinase LATS1	LATS1	1.44425	0.214977
Q86XL3	Ankyrin repeat and LEM domain-containing protein 2	ANKLE2	1.53765	0.215955
P51149	Ras-related protein Rab-7a	RAB7A	1.44244	0.2161
P21397	Amine oxidase [flavin-containing] A	MAOA	1.65198	0.216949
Q13888	General transcription factor IIH subunit 2	GTF2H2	-1.42643	0.218944
Q13620	Cullin-4B	CUL4B	2.38866	0.22033
Q92499	ATP-dependent RNA helicase DDX1	DDX1	-1.91053	0.220516
O94955	Rho-related BTB domain-containing protein 3	RHOBTB3	1.84953	0.222153
O00232	26S proteasome non-ATPase regulatory subunit 12	PSMD12	-1.77484	0.223564
Q9H4H8	Protein FAM83D	FAM83D	-1.61868	0.223587
Q9NR46	Endophilin-B2	SH3GLB2	1.74692	0.225332
Q9NWB6	Arginine and glutamate-rich protein 1	ARGLU1	-1.44666	0.225425
Q8N9N7	Leucine-rich repeat-containing protein 57	LRRC57	1.59111	0.226078
Q9UH65	Switch-associated protein 70	SWAP70	1.31218	0.226239
Q15390	Mitochondrial fission regulator 1	MTFR1	1.43864	0.228114
Q49AM3	Tetratricopeptide repeat protein 31	TTC31	1.49144	0.229073
P16383	Intron Large complex component GCFC2	GCFC2	-1.93051	0.230564
Q9NVP1	ATP-dependent RNA helicase DDX18	DDX18	-1.49074	0.231487
Q9NYL9	Tropomodulin-3	TMOD3	2.08546	0.232494
P18583	Protein SON	SON	-1.60218	0.23327
P12956	X-ray repair cross-complementing protein 6	XRCC6	-1.54628	0.234007
P50395	Rab GDP dissociation inhibitor beta	GDI2	1.56302	0.236061
Q08379	Golgin subfamily A member 2	GOLGA2	1.46205	0.237254
O75122	CLIP-associating protein 2	CLASP2	1.95977	0.237762
P52594	Arf-GAP domain and FG repeat-containing protein 1	AGFG1	1.39758	0.238293
Q9ULM3	YEATS domain-containing protein 2	YEATS2	-2.11537	0.239943
O75891	Cytosolic 10-formyltetrahydrofolate dehydrogenase	ALDH1L1	1.73421	0.240353
Q13310	Polyadenylate-binding protein 4	PABPC4	-1.38067	0.242566
Q9C0D5	Protein TANC1	TANC1	1.61754	0.243328
Q9NYV4	Cyclin-dependent kinase 12	CDK12	-1.74889	0.243629
Q92522	Histone H1.10	H1-10	-1.46045	0.24375
O00571	ATP-dependent RNA helicase DDX3X	DDX3X	1.40857	0.244612
Q9NSP4	Centromere protein M	CENPM	3.43029	0.245467
O43399	Tumor protein D54	TPD52L2	1.39141	0.245558
Q9UKM7	Endoplasmic reticulum mannosyl-oligosaccharide 1,2-alpha-mannosidase	MAN1B1	1.87866	0.245594
Q99614	Tetratricopeptide repeat protein 1	TTC1	-1.30433	0.246375
O95239	Chromosome-associated kinesin KIF4A	KIF4A	-1.67558	0.247951
Q29RF7	Sister chromatid cohesion protein PDS5 homolog A	PDS5A	-1.9645	0.248349
Q9GZY8	Mitochondrial fission factor	MFF	1.87281	0.249163
O94763	Unconventional prefoldin RPB5 interactor 1	URI1	-1.94443	0.249523
Q9H425	Uncharacterized protein C1orf198	C1orf198	1.40836	0.251396
Q6MZP7	Protein lin-54 homolog	LIN54	-1.45067	0.252035
A6NKD9	Coiled-coil domain-containing protein 85C	CCDC85C	1.43364	0.252568
E9PAV3	Nascent polypeptide-associated complex subunit alpha, muscle-specific form	NACA	-1.48767	0.255447
P0DMV9	Heat shock 70 kDa protein 1B	HSPA1B	-1.38546	0.255502
O15446	DNA-directed RNA polymerase I subunit RPA34	POLR1G	-1.51376	0.256084
Q9H089	Large subunit GTPase 1 homolog	LSG1	1.30306	0.257021
Q96PY5	Formin-like protein 2	FMNL2	-1.5719	0.257833
Q9Y6M7	Sodium bicarbonate cotransporter 3	SLC4A7	-1.38402	0.258572
O00763	Acetyl-CoA carboxylase 2	ACACB	-1.41734	0.258689
P50991	T-complex protein 1 subunit delta	CCT4	-1.74692	0.258718
O43396	Thioredoxin-like protein 1	TXNL1	1.48923	0.258909
P04083	Annexin A1	ANXA1	1.29388	0.260386
Q9UMS5	Protein PHTF1	PHTF1	-1.91681	0.260979
Q3B820	Protein FAM161A	FAM161A	1.41491	0.261736
O75962	Triple functional domain protein	TRIO	1.41804	0.263594
Q14241	Elongin-A	ELOA	-1.68426	0.263971
Q9UKJ3	G patch domain-containing protein 8	GPATCH8	-1.54288	0.264142
Q8WUD1	Ras-related protein Rab-2B	RAB2B	1.54433	0.264435
Q92598	Heat shock protein 105 kDa	HSPH1	-1.47353	0.265304
P22314	Ubiquitin-like modifier-activating enzyme 1	UBA1	-1.35867	0.265427
P55084	Trifunctional enzyme subunit beta, mitochondrial	HADHB	3.15762	0.265696
Q14318	Peptidyl-prolyl cis-trans isomerase FKBP8	FKBP8	1.40502	0.265942
Q9Y295	Developmentally-regulated GTP-binding protein 1	DRG1	-1.60432	0.266477
Q9H501	ESF1 homolog	ESF1	-1.52524	0.267526
Q86YP4	Transcriptional repressor p66-alpha	GATAD2A	-1.72863	0.270676
Q9BSJ2	Gamma-tubulin complex component 2	TUBGCP2	-1.79034	0.270768
Q8IXJ6	NAD-dependent protein deacetylase sirtuin-2	SIRT2	1.56098	0.271656
P08670	Vimentin	VIM	-1.56387	0.272622
P19447	General transcription and DNA repair factor IIH helicase subunit XPB	ERCC3	-1.61591	0.27273
O43896	Kinesin-like protein KIF1C	KIF1C	-1.46117	0.274638
P19338	Nucleolin	NCL	-1.29502	0.27526
Q5T5Y3	Calmodulin-regulated spectrin-associated protein 1	CAMSAP1	1.29825	0.275317
P33991	DNA replication licensing factor MCM4	MCM4	-1.30249	0.275581
Q9NZN5	Rho guanine nucleotide exchange factor 12	ARHGEF12	1.46022	0.275898
P31948	Stress-induced-phosphoprotein 1	STIP1	-1.25088	0.275998
P07195	L-lactate dehydrogenase B chain	LDHB	-1.54824	0.276612
Q13535	Serine/threonine-protein kinase ATR	ATR	-1.45083	0.277176
P62269	40S ribosomal protein S18	RPS18	-1.50447	0.280133
Q5M775	Cytospin-B	SPECC1	1.34954	0.2812
O95249	Golgi SNAP receptor complex member 1	GOSR1	1.58461	0.282209
Q9UJY5	ADP-ribosylation factor-binding protein GGA1	GGA1	1.88999	0.28237
P46779	60S ribosomal protein L28	RPL28	-1.26755	0.285858
Q14978	Nucleolar and coiled-body phosphoprotein 1	NOLC1	-1.39776	0.286743
Q9Y5K3	Choline-phosphate cytidylyltransferase B	PCYT1B	-1.3071	0.286976
Q9C0C9	(E3-independent) E2 ubiquitin-conjugating enzyme	UBE2O	-1.51206	0.287561
Q13190	Syntaxin-5	STX5	1.48045	0.288156
Q08AE8	Protein spire homolog 1	SPIRE1	1.5154	0.288465
Q13123	Protein Red	IK	-1.33968	0.288798
Q9UJF2	Ras GTPase-activating protein nGAP	RASAL2	-1.29284	0.288982
O00151	PDZ and LIM domain protein 1	PDLIM1	1.40896	0.291322
P51572	B-cell receptor-associated protein 31	BCAP31	-1.38006	0.291604
P62241	40S ribosomal protein S8	RPS8	-1.298	0.292166
P61353	60S ribosomal protein L27	RPL27	-1.40315	0.29228
Q96G23	Ceramide synthase 2	CERS2	1.36108	0.293753
O95140	Mitofusin-2	MFN2	1.56309	0.294557
P00374	Dihydrofolate reductase	DHFR	-1.43776	0.294824
P25705	ATP synthase subunit alpha, mitochondrial	ATP5F1A	-1.37304	0.295921
O95218	Zinc finger Ran-binding domain-containing protein 2	ZRANB2	-1.60724	0.296431
Q9UH62	Armadillo repeat-containing X-linked protein 3	ARMCX3	1.25914	0.296943
Q9P0L0	Vesicle-associated membrane protein-associated protein A	VAPA	1.50387	0.297213
Q6ZW31	Rho GTPase-activating protein SYDE1	SYDE1	1.36212	0.29776
P52434	DNA-directed RNA polymerases I, II, and III subunit RPABC3	POLR2H	-1.47613	0.298138
P22087	rRNA 2'-O-methyltransferase fibrillarin	FBL	-1.56628	0.298461
Q99961	Endophilin-A2	SH3GL1	1.32658	0.298632
O60763	General vesicular transport factor p115	USO1	1.35264	0.299183
Q15070	Mitochondrial inner membrane protein OXA1L	OXA1L	-1.87743	0.29938
Q9UK76	Jupiter microtubule associated homolog 1	JPT1	1.25958	0.299862
Q5F1R6	DnaJ homolog subfamily C member 21	DNAJC21	-1.35086	0.301025
Q15388	Mitochondrial import receptor subunit TOM20 homolog	TOMM20	1.43378	0.303628
Q15233	Non-POU domain-containing octamer-binding protein	NONO	-1.29291	0.305491
Q8TD26	Chromodomain-helicase-DNA-binding protein 6	CHD6	-1.36864	0.305673
O95831	Apoptosis-inducing factor 1, mitochondrial	AIFM1	-1.37852	0.306154
P46777	60S ribosomal protein L5	RPL5	-1.35363	0.306366
Q8IXH7	Negative elongation factor C/D	NELFCD	-1.67528	0.30662
Q9NVM4	Protein arginine N-methyltransferase 7	PRMT7	1.37579	0.308282
P53999	Activated RNA polymerase II transcriptional coactivator p15	SUB1	-1.35265	0.308392
P60709	Actin, cytoplasmic 1	ACTB	-1.48895	0.30871
Q8WU79	Stromal membrane-associated protein 2	SMAP2	1.45217	0.309394
O14908	PDZ domain-containing protein GIPC1	GIPC1	1.52033	0.309862
O15294	UDP-N-acetylglucosamine--peptide N-acetylglucosaminyltransferase 110 kDa subunit	OGT	-1.21927	0.310197
Q12933	TNF receptor-associated factor 2	TRAF2	1.50039	0.310672
P28340	DNA polymerase delta catalytic subunit	POLD1	-1.59293	0.313085
O14950	Myosin regulatory light chain 12B	MYL12B	-1.54658	0.31618
Q15019	Septin-2	SEPTIN2	1.64253	0.31668
Q9BUK6	Protein misato homolog 1	MSTO1	1.30602	0.317281
P35606	Coatomer subunit beta'	COPB2	-1.2189	0.317936
O60245	Protocadherin-7	PCDH7	1.29259	0.318023
Q9H8Y8	Golgi reassembly-stacking protein 2	GORASP2	1.28102	0.31901
Q8IW50	Protein FAM219A	FAM219A	1.32452	0.321428
P49327	Fatty acid synthase	FASN	-1.29667	0.322195
Q9NVH0	Exonuclease 3'-5' domain-containing protein 2	EXD2	1.23153	0.32385
Q9H4A3	Serine/threonine-protein kinase WNK1	WNK1	-1.39406	0.324246
O75161	Nephrocystin-4	NPHP4	1.4639	0.324423
P52948	Nuclear pore complex protein Nup98-Nup96	NUP98	-1.29896	0.325587
P35268	60S ribosomal protein L22	RPL22	-1.59084	0.325952
Q9BPX3	Condensin complex subunit 3	NCAPG	1.53868	0.32624
Q96GQ7	Probable ATP-dependent RNA helicase DDX27	DDX27	-1.2886	0.328405
O43913	Origin recognition complex subunit 5	ORC5	-1.37886	0.33002
P09874	Poly [ADP-ribose] polymerase 1	PARP1	-1.31939	0.33026
P40222	Alpha-taxilin	TXLNA	-1.2848	0.330397
P22061	Protein-L-isoaspartate(D-aspartate) O-methyltransferase	PCMT1	1.28493	0.330743
Q02790	Peptidyl-prolyl cis-trans isomerase FKBP4	FKBP4	-1.27702	0.331018
O15056	Synaptojanin-2	SYNJ2	1.55164	0.33146
Q5T9A4	ATPase family AAA domain-containing protein 3B	ATAD3B	1.41403	0.331589
P98175	RNA-binding protein 10	RBM10	-1.35412	0.331761
O43521	Bcl-2-like protein 11	BCL2L11	1.28675	0.331765
B5ME19	Eukaryotic translation initiation factor 3 subunit C-like protein	EIF3CL	1.44788	0.332995
Q15154	Pericentriolar material 1 protein	PCM1	-1.37771	0.334219
Q9UGI8	Testin	TES	1.18086	0.334412
Q7Z2W4	Zinc finger CCCH-type antiviral protein 1	ZC3HAV1	1.21424	0.334437
P78344	Eukaryotic translation initiation factor 4 gamma 2	EIF4G2	1.30103	0.33469
O60271	C-Jun-amino-terminal kinase-interacting protein 4	SPAG9	-1.2213	0.335047
Q13148	TAR DNA-binding protein 43	TARDBP	1.62755	0.335426
Q99623	Prohibitin-2	PHB2	-1.29158	0.336849
Q13724	Mannosyl-oligosaccharide glucosidase	MOGS	1.45491	0.338444
P62244	40S ribosomal protein S15a	RPS15A	-1.39788	0.338832
Q8N0V3	Putative ribosome-binding factor A, mitochondrial	RBFA	1.29678	0.340136
Q8NDD1	Uncharacterized protein C1orf131	C1orf131	1.25585	0.342174
P43121	Cell surface glycoprotein MUC18	MCAM	1.22556	0.343879
Q8IYB1	Nucleotidyltransferase MB21D2	MB21D2	1.29945	0.344451
Q9Y490	Talin-1	TLN1	1.19711	0.346715
P30419	Glycylpeptide N-tetradecanoyltransferase 1	NMT1	-1.30251	0.347385
Q00013	55 kDa erythrocyte membrane protein	MPP1	1.18827	0.348212
Q8N3F8	MICAL-like protein 1	MICALL1	1.78632	0.349446
P22681	E3 ubiquitin-protein ligase CBL	CBL	1.19115	0.349769
Q9Y394	Dehydrogenase/reductase SDR family member 7	DHRS7	-1.33611	0.350183
P29317	Ephrin type-A receptor 2	EPHA2	-1.27371	0.350731
Q96JQ2	Calmin	CLMN	-1.3751	0.351216
P84098	60S ribosomal protein L19	RPL19	-1.20439	0.352034
P16403	Histone H1.2	H1-2	-1.15182	0.356818
P63010	AP-2 complex subunit beta	AP2B1	-1.28705	0.357755
O60563	Cyclin-T1	CCNT1	-1.37832	0.357809
Q9H019	Mitochondrial fission regulator 1-like	MTFR1L	1.48884	0.359102
Q96EB1	Elongator complex protein 4	ELP4	1.3043	0.359226
Q8TF44	C2 calcium-dependent domain-containing protein 4C	C2CD4C	1.36955	0.359791
P21291	Cysteine and glycine-rich protein 1	CSRP1	1.20935	0.360448
P04150	Glucocorticoid receptor	NR3C1	-1.24689	0.362257
Q9UBB4	Ataxin-10	ATXN10	1.39697	0.363354
Q96N46	Tetratricopeptide repeat protein 14	TTC14	3.57838	0.364814
P35610	Sterol O-acyltransferase 1	SOAT1	1.19366	0.365373
P35241	Radixin	RDX	1.25363	0.366005
Q13049	E3 ubiquitin-protein ligase TRIM32	TRIM32	1.24501	0.367154
Q15084	Protein disulfide-isomerase A6	PDIA6	1.17049	0.368778
P61011	Signal recognition particle 54 kDa protein	SRP54	1.18114	0.369213
P01040	Cystatin-A	CSTA	-1.29884	0.369656
P25205	DNA replication licensing factor MCM3	MCM3	-1.21607	0.371692
P40939	Trifunctional enzyme subunit alpha, mitochondrial	HADHA	-1.2181	0.37246
O00471	Exocyst complex component 5	EXOC5	1.37035	0.372558
Q8WX93	Palladin	PALLD	1.15758	0.372601
Q8TC07	TBC1 domain family member 15	TBC1D15	1.14581	0.373582
Q5VTL8	Pre-mRNA-splicing factor 38B	PRPF38B	-1.23789	0.374079
P62140	Serine/threonine-protein phosphatase PP1-beta catalytic subunit	PPP1CB	-1.2304	0.375125
Q13283	Ras GTPase-activating protein-binding protein 1	G3BP1	-1.23204	0.375476
Q6FI81	Anamorsin	CIAPIN1	1.14154	0.376265
Q9Y5Y5	Peroxisomal membrane protein PEX16	PEX16	1.18344	0.377286
Q9UJS0	Calcium-binding mitochondrial carrier protein Aralar2	SLC25A13	-1.35625	0.378124
Q6ZSR9	Uncharacterized protein FLJ45252		1.27421	0.378587
P62910	60S ribosomal protein L32	RPL32	-1.1919	0.38159
P11441	Ubiquitin-like protein 4A	UBL4A	-1.1482	0.383731
Q13823	Nucleolar GTP-binding protein 2	GNL2	-1.35868	0.385655
P38159	RNA-binding motif protein, X chromosome	RBMX	-1.28397	0.385844
E9PRG8	Uncharacterized protein C11orf98	C11orf98	-1.18578	0.388801
Q96KG9	N-terminal kinase-like protein	SCYL1	1.16024	0.389143
P33121	Long-chain-fatty-acid--CoA ligase 1	ACSL1	-1.16449	0.392743
Q8N6H7	ADP-ribosylation factor GTPase-activating protein 2	ARFGAP2	1.17304	0.393781
Q9Y388	RNA-binding motif protein, X-linked 2	RBMX2	-1.2164	0.394274
Q6P2H3	Centrosomal protein of 85 kDa	CEP85	1.18302	0.396406
O75131	Copine-3	CPNE3	1.27205	0.398108
P28715	DNA excision repair protein ERCC-5	ERCC5	-1.42625	0.398594
Q7Z4H3	5'-deoxynucleotidase HDDC2	HDDC2	1.15943	0.398768
Q9NQ66	1-phosphatidylinositol 4,5-bisphosphate phosphodiesterase beta-1	PLCB1	1.34442	0.399009
Q15942	Zyxin	ZYX	1.14056	0.399248
Q13188	Serine/threonine-protein kinase 3	STK3	1.4116	0.40045
O95359	Transforming acidic coiled-coil-containing protein 2	TACC2	1.10884	0.400699
Q7Z6E9	E3 ubiquitin-protein ligase RBBP6	RBBP6	-1.38365	0.401485
Q16643	Drebrin	DBN1	1.26287	0.402027
Q9ULX3	RNA-binding protein NOB1	NOB1	-1.12207	0.404153
Q14155	Rho guanine nucleotide exchange factor 7	ARHGEF7	-1.6941	0.406269
O60493	Sorting nexin-3	SNX3	1.21899	0.407103
P31949	Protein S100-A11	S100A11	1.2354	0.40721
Q9Y496	Kinesin-like protein KIF3A	KIF3A	-1.16751	0.407936
Q96ME7	Zinc finger protein 512	ZNF512	-1.147	0.411384
Q9H7N4	Splicing factor, arginine/serine-rich 19	SCAF1	1.92836	0.412343
P49915	GMP synthase [glutamine-hydrolyzing]	GMPS	-1.09257	0.41346
P46783	40S ribosomal protein S10	RPS10	-1.12696	0.413779
Q9H4A6	Golgi phosphoprotein 3	GOLPH3	1.1291	0.414585
Q16513	Serine/threonine-protein kinase N2	PKN2	1.11106	0.415311
Q14444	Caprin-1	CAPRIN1	-1.11788	0.415732
O95816	BAG family molecular chaperone regulator 2	BAG2	-1.10159	0.416569
O60749	Sorting nexin-2	SNX2	1.1009	0.41817
Q92625	Ankyrin repeat and SAM domain-containing protein 1A	ANKS1A	1.12038	0.418881
P26599	Polypyrimidine tract-binding protein 1	PTBP1	-1.50633	0.418949
Q16630	Cleavage and polyadenylation specificity factor subunit 6	CPSF6	-1.15619	0.420322
Q709C8	Intermembrane lipid transfer protein VPS13C	VPS13C	1.14121	0.420575
P61247	40S ribosomal protein S3a	RPS3A	-1.12331	0.421988
P55060	Exportin-2	CSE1L	-1.27285	0.422585
Q8NBN3	Transmembrane protein 87A	TMEM87A	-1.08931	0.42319
Q8WUX9	Charged multivesicular body protein 7	CHMP7	1.11938	0.423216
Q9Y6D5	Brefeldin A-inhibited guanine nucleotide-exchange protein 2	ARFGEF2	1.12318	0.424817
P30101	Protein disulfide-isomerase A3	PDIA3	-1.08313	0.425633
P61927	60S ribosomal protein L37	RPL37	-1.14893	0.428116
Q8WWK9	Cytoskeleton-associated protein 2	CKAP2	-1.12983	0.431303
P50914	60S ribosomal protein L14	RPL14	-1.13228	0.43212
Q7Z417	Nuclear fragile X mental retardation-interacting protein 2	NUFIP2	-1.09102	0.432135
Q9UNY4	Transcription termination factor 2	TTF2	1.19867	0.434125
P62424	60S ribosomal protein L7a	RPL7A	-1.14673	0.434132
Q8WUY9	DEP domain-containing protein 1B	DEPDC1B	1.15935	0.436534
Q969Z0	FAST kinase domain-containing protein 4	TBRG4	-1.83635	0.437773
Q9UH92	Max-like protein X	MLX	1.07622	0.438253
Q8N5F7	NF-kappa-B-activating protein	NKAP	-1.12253	0.438471
Q8IX90	Spindle and kinetochore-associated protein 3	SKA3	1.10436	0.438696
Q86UU1	Pleckstrin homology-like domain family B member 1	PHLDB1	1.2326	0.439034
O95630	STAM-binding protein	STAMBP	1.11684	0.440299
Q9BX63	Fanconi anemia group J protein	BRIP1	1.11205	0.440362
Q8N6T3	ADP-ribosylation factor GTPase-activating protein 1	ARFGAP1	1.09418	0.441404
Q9BZI7	Regulator of nonsense transcripts 3B	UPF3B	-1.20164	0.443882
Q9NWQ4	G patch domain-containing protein 2-like	GPATCH2L	1.39563	0.444835
Q9BQE4	Selenoprotein S	SELENOS	-1.16573	0.446571
Q86Y56	Dynein axonemal assembly factor 5	DNAAF5	-1.25698	0.448041
P16402	Histone H1.3	H1-3	-1.09979	0.448356
P35579	Myosin-9	MYH9	-1.11068	0.449924
O00303	Eukaryotic translation initiation factor 3 subunit F	EIF3F	-1.1745	0.450976
O00161	Synaptosomal-associated protein 23	SNAP23	-1.09026	0.451334
Q07065	Cytoskeleton-associated protein 4	CKAP4	-1.1892	0.452246
Q9Y6M5	Zinc transporter 1	SLC30A1	1.14784	0.452376
Q9Y2H6	Fibronectin type-III domain-containing protein 3A	FNDC3A	1.12131	0.452869
Q86WA8	Lon protease homolog 2, peroxisomal	LONP2	1.07687	0.453142
Q7Z4H7	HAUS augmin-like complex subunit 6	HAUS6	1.05382	0.454163
Q13045	Protein flightless-1 homolog	FLII	1.17196	0.454434
Q5JWF2	Guanine nucleotide-binding protein G(s) subunit alpha isoforms XLas	GNAS	1.09913	0.455155
Q6SJ93	Serine protease FAM111B	FAM111B	-1.09029	0.456845
P47914	60S ribosomal protein L29	RPL29	-1.05453	0.457759
Q9BR76	Coronin-1B	CORO1B	1.07085	0.459029
P06454	Prothymosin alpha	PTMA	1.34618	0.459307
Q03001	Dystonin	DST	1.08316	0.46069
Q63HN8	E3 ubiquitin-protein ligase RNF213	RNF213	1.12669	0.461117
Q9Y230	RuvB-like 2	RUVBL2	-1.06746	0.462156
Q92540	Nonsense-mediated mRNA decay factor SMG7	SMG7	1.06128	0.462833
O15173	Membrane-associated progesterone receptor component 2	PGRMC2	-1.05056	0.4663
Q9H4I3	TraB domain-containing protein	TRABD	-1.04552	0.467657
Q05823	2-5A-dependent ribonuclease	RNASEL	1.06683	0.46766
Q02878	60S ribosomal protein L6	RPL6	-1.04476	0.467687
Q9BQA1	Methylosome protein 50	WDR77	-1.047	0.468076
P36405	ADP-ribosylation factor-like protein 3	ARL3	1.10558	0.470188
Q92572	AP-3 complex subunit sigma-1	AP3S1	-1.04361	0.471451
Q13177	Serine/threonine-protein kinase PAK 2	PAK2	1.04691	0.474619
Q9NR31	GTP-binding protein SAR1a	SAR1A	1.04007	0.476298
P49848	Transcription initiation factor TFIID subunit 6	TAF6	-1.05858	0.476756
Q3V6T2	Girdin	CCDC88A	1.03056	0.477663
P0DMU7	Cancer/testis antigen family 45 member A6	CT45A6	1.0405	0.479462
Q00839	Heterogeneous nuclear ribonucleoprotein U	HNRNPU	-1.02858	0.479477
P78356	Phosphatidylinositol 5-phosphate 4-kinase type-2 beta	PIP4K2B	-1.07905	0.480316
Q9Y5K6	CD2-associated protein	CD2AP	1.03447	0.480522
Q13586	Stromal interaction molecule 1	STIM1	1.03171	0.480731
P18031	Tyrosine-protein phosphatase non-receptor type 1	PTPN1	1.02357	0.481923
Q14839	Chromodomain-helicase-DNA-binding protein 4	CHD4	-1.02295	0.48196
P01857	Immunoglobulin heavy constant gamma 1	IGHG1	-1.12069	0.482101
Q3YEC7	Rab-like protein 6	RABL6	-1.04949	0.482729
P07305	Histone H1.0	H1-0	-1.02439	0.482975
Q13257	Mitotic spindle assembly checkpoint protein MAD2A	MAD2L1	-1.1968	0.483133
Q9BZF1	Oxysterol-binding protein-related protein 8	OSBPL8	1.025	0.483517
Q9HB58	Sp110 nuclear body protein	SP110	-1.02075	0.4856
Q5VWQ0	Lysine-specific demethylase 9	RSBN1	-1.05067	0.486327
P39880	Homeobox protein cut-like 1	CUX1	1.06808	0.486503
Q9NUG6	p53 and DNA damage-regulated protein 1	PDRG1	-1.04145	0.487785
Q5T8P6	RNA-binding protein 26	RBM26	-1.01759	0.489683
P23381	Tryptophan--tRNA ligase, cytoplasmic	WARS1	1.0126	0.490268
Q9NW15	Anoctamin-10	ANO10	1.05981	0.491063
Q9ULH0	Kinase D-interacting substrate of 220 kDa	KIDINS220	1.10247	0.493438
P39023	60S ribosomal protein L3	RPL3	-1.04953	0.493456
P50416	Carnitine O-palmitoyltransferase 1, liver isoform	CPT1A	1.0105	0.494243
P37840	Alpha-synuclein	SNCA	1.01964	0.494698
Q9NPQ8	Synembryn-A	RIC8A	1.01332	0.494732
Q14247	Src substrate cortactin	CTTN	1.00803	0.495475
O14545	TRAF-type zinc finger domain-containing protein 1	TRAFD1	-1.0996	0.495496
Q5D862	Filaggrin-2	FLG2	1.00954	0.497636
Q92968	Peroxisomal membrane protein PEX13	PEX13	1.00822	0.498041
Q96LB3	Intraflagellar transport protein 74 homolog	IFT74	1.00463	0.499395
O00213	Amyloid beta precursor protein binding family B member 1	APBB1	1.07802	0.499773
P42224	Signal transducer and activator of transcription 1-alpha/beta	STAT1	1.01193	0.499876
Q53GG5	PDZ and LIM domain protein 3	PDLIM3	1.04394	0.499958
Q07020	60S ribosomal protein L18	RPL18	-1.00169	0.502195
Q9NSE4	Isoleucine--tRNA ligase, mitochondrial	IARS2	1.01349	0.503064
P31350	Ribonucleoside-diphosphate reductase subunit M2	RRM2	-1.00554	0.503929
Q9P2E9	Ribosome-binding protein 1	RRBP1	-0.998285	0.505263
Q86YL5	Testis development-related protein	TDRP	1.00758	0.50546
P16615	Sarcoplasmic/endoplasmic reticulum calcium ATPase 2	ATP2A2	0.993173	0.50609
Q8IY21	Probable ATP-dependent RNA helicase DDX60	DDX60	0.993975	0.506145
P10809	60 kDa heat shock protein, mitochondrial	HSPD1	-1.01258	0.507677
O14965	Aurora kinase A	AURKA	-1.00189	0.508974
Q9BQ48	39S ribosomal protein L34, mitochondrial	MRPL34	-1.09885	0.509536
P48029	Sodium- and chloride-dependent creatine transporter 1	SLC6A8	-0.98923	0.509697
Q9NQT8	Kinesin-like protein KIF13B	KIF13B	1.03008	0.511047
Q12931	Heat shock protein 75 kDa, mitochondrial	TRAP1	-1.00877	0.511135
Q15907	Ras-related protein Rab-11B	RAB11B	0.986453	0.511144
Q9Y5X3	Sorting nexin-5	SNX5	-1.01811	0.511291
P33176	Kinesin-1 heavy chain	KIF5B	0.985787	0.511686
P49207	60S ribosomal protein L34	RPL34	-0.987064	0.511721
Q08170	Serine/arginine-rich splicing factor 4	SRSF4	-0.983288	0.514048
P18124	60S ribosomal protein L7	RPL7	-1.06758	0.514134
O95297	Myelin protein zero-like protein 1	MPZL1	1.00543	0.516601
P39748	Flap endonuclease 1	FEN1	-0.984844	0.516954
Q96ST8	Centrosomal protein of 89 kDa	CEP89	0.978194	0.517641
O00429	Dynamin-1-like protein	DNM1L	0.978009	0.517929
P51991	Heterogeneous nuclear ribonucleoprotein A3	HNRNPA3	1.55631	0.517972
Q96HC4	PDZ and LIM domain protein 5	PDLIM5	0.975978	0.518615
P06753	Tropomyosin alpha-3 chain	TPM3	-1.1801	0.51896
P49458	Signal recognition particle 9 kDa protein	SRP9	-0.991732	0.519768
Q7Z3U7	Protein MON2 homolog	MON2	1.01914	0.520297
O75616	GTPase Era, mitochondrial	ERAL1	1.01221	0.520519
Q6P996	Pyridoxal-dependent decarboxylase domain-containing protein 1	PDXDC1	0.972912	0.521463
Q9NW68	BSD domain-containing protein 1	BSDC1	0.999867	0.522283
O95373	Importin-7	IPO7	0.991412	0.523002
O95486	Protein transport protein Sec24A	SEC24A	0.970515	0.523919
P28066	Proteasome subunit alpha type-5	PSMA5	-0.968871	0.523993
P46109	Crk-like protein	CRKL	0.969673	0.524473
O15400	Syntaxin-7	STX7	0.971367	0.525252
P40429	60S ribosomal protein L13a	RPL13A	-0.993069	0.525669
Q9UMY1	Nucleolar protein 7	NOL7	-0.984907	0.527944
O75152	Zinc finger CCCH domain-containing protein 11A	ZC3H11A	-1.03603	0.528488
Q9P2D0	Inhibitor of Bruton tyrosine kinase	IBTK	-0.980776	0.529016
P53621	Coatomer subunit alpha	COPA	-0.959972	0.52945
O43353	Receptor-interacting serine/threonine-protein kinase 2	RIPK2	0.963226	0.53051
Q86V48	Leucine zipper protein 1	LUZP1	-0.96869	0.530924
Q96RE7	Nucleus accumbens-associated protein 1	NACC1	-0.955614	0.533382
P49591	Serine--tRNA ligase, cytoplasmic	SARS1	0.953315	0.533614
Q9Y314	Nitric oxide synthase-interacting protein	NOSIP	-1.11983	0.533886
P02545	Prelamin-A/C	LMNA	1.00909	0.533897
P08708	40S ribosomal protein S17	RPS17	-0.949234	0.53558
O75976	Carboxypeptidase D	CPD	0.949776	0.535822
Q14315	Filamin-C	FLNC	-0.95307	0.535871
O15027	Protein transport protein Sec16A	SEC16A	-0.956953	0.535909
P11940	Polyadenylate-binding protein 1	PABPC1	-0.950856	0.536368
Q96D09	G-protein coupled receptor-associated sorting protein 2	GPRASP2	0.951877	0.537008
Q9H0S4	Probable ATP-dependent RNA helicase DDX47	DDX47	-0.964139	0.53701
Q8IXI2	Mitochondrial Rho GTPase 1	RHOT1	1.49125	0.537284
P34932	Heat shock 70 kDa protein 4	HSPA4	-0.945097	0.538719
Q9H3N1	Thioredoxin-related transmembrane protein 1	TMX1	0.943687	0.539674
Q9Y6A9	Signal peptidase complex subunit 1	SPCS1	1.01942	0.54002
Q9BWH2	FUN14 domain-containing protein 2	FUNDC2	0.942014	0.541522
Q9Y4P3	Transducin beta-like protein 2	TBL2	1.02556	0.541957
P30876	DNA-directed RNA polymerase II subunit RPB2	POLR2B	-1.05504	0.541966
O14966	Ras-related protein Rab-7L1	RAB29	0.93615	0.543367
Q14103	Heterogeneous nuclear ribonucleoprotein D0	HNRNPD	-0.940981	0.544114
Q9GZR7	ATP-dependent RNA helicase DDX24	DDX24	-0.945422	0.544224
Q96AY4	Tetratricopeptide repeat protein 28	TTC28	0.94442	0.544674
Q13200	26S proteasome non-ATPase regulatory subunit 2	PSMD2	-0.937537	0.546065
P23588	Eukaryotic translation initiation factor 4B	EIF4B	0.929775	0.547412
O96011	Peroxisomal membrane protein 11B	PEX11B	0.931352	0.549033
Q9H4M9	EH domain-containing protein 1	EHD1	0.930382	0.549071
Q8IXW5	Putative RNA polymerase II subunit B1 CTD phosphatase RPAP2	RPAP2	-0.925211	0.550927
Q9NX24	H/ACA ribonucleoprotein complex subunit 2	NHP2	-0.938412	0.551585
Q99442	Translocation protein SEC62	SEC62	-0.92361	0.551759
P35251	Replication factor C subunit 1	RFC1	0.937984	0.55213
O60934	Nibrin	NBN	-0.921598	0.552238
P35659	Protein DEK	DEK	-0.936034	0.552399
Q8WVP5	Tumor necrosis factor alpha-induced protein 8-like protein 1	TNFAIP8L1	0.923316	0.55253
Q8WXX5	DnaJ homolog subfamily C member 9	DNAJC9	0.923123	0.552532
Q13625	Apoptosis-stimulating of p53 protein 2	TP53BP2	-0.927802	0.552624
Q16891	MICOS complex subunit MIC60	IMMT	0.923598	0.553743
Q9ULS5	Transmembrane and coiled-coil domain protein 3	TMCC3	0.919952	0.553779
Q9BT88	Synaptotagmin-11	SYT11	0.927514	0.554259
Q9Y383	Putative RNA-binding protein Luc7-like 2	LUC7L2	-0.933548	0.554888
P78417	Glutathione S-transferase omega-1	GSTO1	0.91834	0.555281
Q12983	BCL2/adenovirus E1B 19 kDa protein-interacting protein 3	BNIP3	1.08483	0.555869
P62851	40S ribosomal protein S25	RPS25	-0.957279	0.555947
O43402	ER membrane protein complex subunit 8	EMC8	0.926837	0.557448
P23193	Transcription elongation factor A protein 1	TCEA1	-0.914007	0.558107
Q9BVC6	Transmembrane protein 109	TMEM109	-0.944942	0.558888
O60443	Gasdermin-E	GSDME	0.910846	0.559605
Q9Y5Q8	General transcription factor 3C polypeptide 5	GTF3C5	-0.933456	0.560405
Q5VTR2	E3 ubiquitin-protein ligase BRE1A	RNF20	-0.92052	0.561435
O95372	Acyl-protein thioesterase 2	LYPLA2	0.904935	0.56152
Q5HYJ3	Protein FAM76B	FAM76B	-1.12366	0.561903
O75410	Transforming acidic coiled-coil-containing protein 1	TACC1	0.919319	0.561979
P17480	Nucleolar transcription factor 1	UBTF	-0.954446	0.563077
P32780	General transcription factor IIH subunit 1	GTF2H1	-0.924401	0.563296
Q9NRZ9	Lymphoid-specific helicase	HELLS	-0.902577	0.564524
Q99439	Calponin-2	CNN2	0.905504	0.564938
O60231	Pre-mRNA-splicing factor ATP-dependent RNA helicase DHX16	DHX16	-0.902259	0.565829
P54198	Protein HIRA	HIRA	-0.901113	0.566313
P12931	Proto-oncogene tyrosine-protein kinase Src	SRC	0.923002	0.566981
Q9NVV4	Poly(A) RNA polymerase, mitochondrial	MTPAP	0.918534	0.56702
Q16600	Zinc finger protein 239	ZNF239	1.31576	0.567066
P17844	Probable ATP-dependent RNA helicase DDX5	DDX5	-0.905233	0.567375
P83881	60S ribosomal protein L36a	RPL36A	-0.920405	0.567734
Q96C24	Synaptotagmin-like protein 4	SYTL4	0.903739	0.568434
P62750	60S ribosomal protein L23a	RPL23A	-0.907595	0.568936
P42694	Probable helicase with zinc finger domain	HELZ	0.906367	0.569653
Q15545	Transcription initiation factor TFIID subunit 7	TAF7	-0.894278	0.570544
Q9UI12	V-type proton ATPase subunit H	ATP6V1H	-0.901037	0.5714
P46778	60S ribosomal protein L21	RPL21	-0.897116	0.57152
P08240	Signal recognition particle receptor subunit alpha	SRPRA	0.899048	0.571871
Q53GQ0	Very-long-chain 3-oxoacyl-CoA reductase	HSD17B12	-0.90228	0.572664
P17812	CTP synthase 1	CTPS1	0.88444	0.573172
Q14677	Clathrin interactor 1	CLINT1	0.898629	0.574375
P62906	60S ribosomal protein L10a	RPL10A	-0.912828	0.577029
P09651	Heterogeneous nuclear ribonucleoprotein A1	HNRNPA1	-0.884349	0.577188
O95573	Fatty acid CoA ligase Acsl3	ACSL3	0.875857	0.578645
P14209	CD99 antigen	CD99	0.880954	0.578903
Q6P3W7	SCY1-like protein 2	SCYL2	0.92493	0.580939
Q14739	Delta(14)-sterol reductase LBR	LBR	0.872458	0.580966
Q9BT25	HAUS augmin-like complex subunit 8	HAUS8	1.00361	0.582444
P31946	14-3-3 protein beta/alpha	YWHAB	-0.883716	0.582836
P62917	60S ribosomal protein L8	RPL8	-0.876421	0.582865
P00387	NADH-cytochrome b5 reductase 3	CYB5R3	0.885804	0.583043
Q15417	Calponin-3	CNN3	0.864999	0.583494
O14640	Segment polarity protein dishevelled homolog DVL-1	DVL1	0.87739	0.584326
Q7Z460	CLIP-associating protein 1	CLASP1	0.89536	0.585529
Q15029	116 kDa U5 small nuclear ribonucleoprotein component	EFTUD2	-0.882543	0.5862
P51617	Interleukin-1 receptor-associated kinase 1	IRAK1	0.884494	0.587921
Q6ZWJ1	Syntaxin-binding protein 4	STXBP4	0.871363	0.588387
O00443	Phosphatidylinositol 4-phosphate 3-kinase C2 domain-containing subunit alpha	PIK3C2A	0.859656	0.588673
Q15738	Sterol-4-alpha-carboxylate 3-dehydrogenase, decarboxylating	NSDHL	0.859261	0.588803
Q9P258	Protein RCC2	RCC2	-0.868198	0.589325
P62753	40S ribosomal protein S6	RPS6	-0.863375	0.59073
O14980	Exportin-1	XPO1	0.869864	0.590974
P13861	cAMP-dependent protein kinase type II-alpha regulatory subunit	PRKAR2A	0.849069	0.591883
Q9HAD4	WD repeat-containing protein 41	WDR41	0.847963	0.592725
Q15046	Lysine--tRNA ligase	KARS1	0.858792	0.59274
O14737	Programmed cell death protein 5	PDCD5	0.853362	0.592914
Q2M2I8	AP2-associated protein kinase 1	AAK1	0.847106	0.594183
P37802	Transgelin-2	TAGLN2	0.863676	0.594492
Q15054	DNA polymerase delta subunit 3	POLD3	-0.881752	0.594637
Q9NVU7	Protein SDA1 homolog	SDAD1	-0.851603	0.596317
Q04721	Neurogenic locus notch homolog protein 2	NOTCH2	-0.843564	0.596541
P12268	Inosine-5'-monophosphate dehydrogenase 2	IMPDH2	-0.839856	0.598969
Q99707	Methionine synthase	MTR	-0.844701	0.600555
Q8NDI1	EH domain-binding protein 1	EHBP1	0.855344	0.600854
Q96RS0	Trimethylguanosine synthase	TGS1	-0.864058	0.601363
Q8WUK0	Phosphatidylglycerophosphatase and protein-tyrosine phosphatase 1	PTPMT1	-0.87539	0.602403
Q96AC1	Fermitin family homolog 2	FERMT2	0.855951	0.603648
Q9NRY4	Rho GTPase-activating protein 35	ARHGAP35	0.84944	0.604722
O94842	TOX high mobility group box family member 4	TOX4	-0.865127	0.605214
Q5VWQ8	Disabled homolog 2-interacting protein	DAB2IP	-0.846964	0.605928
P25054	Adenomatous polyposis coli protein	APC	-0.97991	0.606344
Q7L099	Protein RUFY3	RUFY3	0.848686	0.606503
Q96A65	Exocyst complex component 4	EXOC4	0.821244	0.60651
Q5T8D3	Acyl-CoA-binding domain-containing protein 5	ACBD5	0.82101	0.608256
Q9NQC7	Ubiquitin carboxyl-terminal hydrolase CYLD	CYLD	0.982003	0.608508
Q969Q0	60S ribosomal protein L36a-like	RPL36AL	-0.871258	0.610231
P35998	26S proteasome regulatory subunit 7	PSMC2	-0.846122	0.610708
Q96A73	Putative monooxygenase p33MONOX	KIAA1191	-0.827462	0.610865
Q96TA1	Protein Niban 2	NIBAN2	0.845042	0.611088
Q13428	Treacle protein	TCOF1	-0.813697	0.611916
O43663	Protein regulator of cytokinesis 1	PRC1	-0.825307	0.61296
Q9Y478	5'-AMP-activated protein kinase subunit beta-1	PRKAB1	0.811767	0.613468
P62805	Histone H4	H4-16	-0.853624	0.614393
P52292	Importin subunit alpha-1	KPNA2	-0.869443	0.615422
Q9UNZ5	Leydig cell tumor 10 kDa protein homolog	C19orf53	-0.809611	0.616152
Q96HS1	Serine/threonine-protein phosphatase PGAM5, mitochondrial	PGAM5	-0.86595	0.61644
Q14BN4	Sarcolemmal membrane-associated protein	SLMAP	0.805786	0.617609
Q9Y4W2	Ribosomal biogenesis protein LAS1L	LAS1L	-0.826126	0.61771
Q9H2G2	STE20-like serine/threonine-protein kinase	SLK	0.836627	0.619256
P08243	Asparagine synthetase [glutamine-hydrolyzing]	ASNS	0.813835	0.620366
P55039	Developmentally-regulated GTP-binding protein 2	DRG2	0.824711	0.620474
Q6P9B6	MTOR-associated protein MEAK7	MEAK7	0.867356	0.620553
Q13136	Liprin-alpha-1	PPFIA1	-0.847572	0.620652
Q86U38	Nucleolar protein 9	NOP9	-0.807138	0.621348
Q9UKN8	General transcription factor 3C polypeptide 4	GTF3C4	0.790497	0.622432
P43307	Translocon-associated protein subunit alpha	SSR1	0.840136	0.622457
P18077	60S ribosomal protein L35a	RPL35A	-0.790589	0.622958
P63104	14-3-3 protein zeta/delta	YWHAZ	-0.813316	0.62309
Q9ULP9	TBC1 domain family member 24	TBC1D24	0.800207	0.623313
O95755	Ras-related protein Rab-36	RAB36	0.799906	0.623328
Q9HC56	Protocadherin-9	PCDH9	0.793772	0.623786
Q8TAT6	Nuclear protein localization protein 4 homolog	NPLOC4	-0.851546	0.624159
P51003	Poly(A) polymerase alpha	PAPOLA	0.800771	0.624626
P47813	Eukaryotic translation initiation factor 1A, X-chromosomal	EIF1AX	-0.835204	0.625364
Q92878	DNA repair protein RAD50	RAD50	-0.784559	0.625703
Q5VYK3	Proteasome adapter and scaffold protein ECM29	ECPAS	0.799432	0.625917
Q8IWR0	Zinc finger CCCH domain-containing protein 7A	ZC3H7A	0.79164	0.626936
P23458	Tyrosine-protein kinase JAK1	JAK1	0.814062	0.626994
P30041	Peroxiredoxin-6	PRDX6	0.855449	0.627094
Q7LBC6	Lysine-specific demethylase 3B	KDM3B	-0.798358	0.627311
Q7L576	Cytoplasmic FMR1-interacting protein 1	CYFIP1	-0.784316	0.627482
Q9H1J1	Regulator of nonsense transcripts 3A	UPF3A	-0.785677	0.62777
P06576	ATP synthase subunit beta, mitochondrial	ATP5F1B	-0.819466	0.629246
P04406	Glyceraldehyde-3-phosphate dehydrogenase	GAPDH	-0.809488	0.629729
P46776	60S ribosomal protein L27a	RPL27A	-0.830382	0.630023
P52565	Rho GDP-dissociation inhibitor 1	ARHGDIA	0.813783	0.630587
P84157	Matrix-remodeling-associated protein 7	MXRA7	0.778664	0.630783
Q9H074	Polyadenylate-binding protein-interacting protein 1	PAIP1	0.813248	0.630921
Q13427	Peptidyl-prolyl cis-trans isomerase G	PPIG	-0.796148	0.631343
Q96C19	EF-hand domain-containing protein D2	EFHD2	0.787845	0.632066
Q9H2H9	Sodium-coupled neutral amino acid transporter 1	SLC38A1	-0.774385	0.632172
Q93009	Ubiquitin carboxyl-terminal hydrolase 7	USP7	-0.800034	0.632386
P11717	Cation-independent mannose-6-phosphate receptor	IGF2R	0.785658	0.632942
O43768	Alpha-endosulfine	ENSA	0.819573	0.632943
Q9BXK5	Bcl-2-like protein 13	BCL2L13	-0.810066	0.633456
P14625	Endoplasmin	HSP90B1	-0.78672	0.633548
Q7Z794	Keratin, type II cytoskeletal 1b	KRT77	0.77301	0.635831
Q8NC60	Nitric oxide-associated protein 1	NOA1	-0.770578	0.635939
O95232	Luc7-like protein 3	LUC7L3	-0.795338	0.636029
O15042	U2 snRNP-associated SURP motif-containing protein	U2SURP	-0.796113	0.636087
P51153	Ras-related protein Rab-13	RAB13	-0.767424	0.63625
Q96EX1	Small integral membrane protein 12	SMIM12	0.765217	0.636972
P11216	Glycogen phosphorylase, brain form	PYGB	0.875117	0.637441
Q5THJ4	Intermembrane lipid transfer protein VPS13D	VPS13D	-0.799504	0.638397
Q92945	Far upstream element-binding protein 2	KHSRP	-0.81348	0.640632
P08237	ATP-dependent 6-phosphofructokinase, muscle type	PFKM	-0.782215	0.640923
O14617	AP-3 complex subunit delta-1	AP3D1	-0.845064	0.643453
P26639	Threonine--tRNA ligase 1, cytoplasmic	TARS1	-0.785135	0.643645
Q6WCQ1	Myosin phosphatase Rho-interacting protein	MPRIP	0.806825	0.644711
Q13131	5'-AMP-activated protein kinase catalytic subunit alpha-1	PRKAA1	0.78424	0.644836
Q9NT62	Ubiquitin-like-conjugating enzyme ATG3	ATG3	0.771737	0.645177
O75396	Vesicle-trafficking protein SEC22b	SEC22B	0.78115	0.645469
Q13185	Chromobox protein homolog 3	CBX3	-0.80096	0.645658
Q9H6H4	Receptor expression-enhancing protein 4	REEP4	0.753001	0.646513
Q56VL3	OCIA domain-containing protein 2	OCIAD2	-0.742176	0.647603
Q9Y2W6	Tudor and KH domain-containing protein	TDRKH	0.795669	0.648477
Q9Y6V7	Probable ATP-dependent RNA helicase DDX49	DDX49	-0.805909	0.648566
Q9BXI6	TBC1 domain family member 10A	TBC1D10A	-0.819241	0.649143
Q86W92	Liprin-beta-1	PPFIBP1	-0.788906	0.649224
Q15637	Splicing factor 1	SF1	-0.786707	0.649706
P62913	60S ribosomal protein L11	RPL11	-0.926945	0.650547
Q9UPQ9	Trinucleotide repeat-containing gene 6B protein	TNRC6B	0.746078	0.65127
Q14683	Structural maintenance of chromosomes protein 1A	SMC1A	-0.766485	0.65145
Q02978	Mitochondrial 2-oxoglutarate/malate carrier protein	SLC25A11	-0.823738	0.652333
Q14157	Ubiquitin-associated protein 2-like	UBAP2L	0.730573	0.652875
O75369	Filamin-B	FLNB	-0.77541	0.653055
P83731	60S ribosomal protein L24	RPL24	-0.804539	0.654998
Q9BQE5	Apolipoprotein L2	APOL2	0.729569	0.65503
P50479	PDZ and LIM domain protein 4	PDLIM4	0.770401	0.656484
Q8IYU8	Calcium uptake protein 2, mitochondrial	MICU2	0.810447	0.656512
Q9NYR9	NF-kappa-B inhibitor-interacting Ras-like protein 2	NKIRAS2	0.760814	0.657564
Q9Y679	Lipid droplet-regulating VLDL assembly factor AUP1	AUP1	0.772812	0.657568
P30519	Heme oxygenase 2	HMOX2	0.755952	0.657829
O75175	CCR4-NOT transcription complex subunit 3	CNOT3	-0.724544	0.658751
P30153	Serine/threonine-protein phosphatase 2A 65 kDa regulatory subunit A alpha isoform	PPP2R1A	0.732281	0.658964
Q14847	LIM and SH3 domain protein 1	LASP1	0.79317	0.659006
Q9NR12	PDZ and LIM domain protein 7	PDLIM7	0.832357	0.659604
Q9HB71	Calcyclin-binding protein	CACYBP	-0.797673	0.659667
Q8IWZ8	SURP and G-patch domain-containing protein 1	SUGP1	-0.740712	0.659857
P57772	Selenocysteine-specific elongation factor	EEFSEC	-0.745339	0.659893
Q5JSZ5	Protein PRRC2B	PRRC2B	-0.721812	0.66097
Q9P270	SLAIN motif-containing protein 2	SLAIN2	0.766134	0.661239
P20290	Transcription factor BTF3	BTF3	-0.762604	0.66152
Q99615	DnaJ homolog subfamily C member 7	DNAJC7	-0.711904	0.662153
Q96L58	Beta-1,3-galactosyltransferase 6	B3GALT6	-0.750653	0.663976
Q86YZ3	Hornerin	HRNR	-0.710105	0.66465
Q13206	Probable ATP-dependent RNA helicase DDX10	DDX10	-0.734449	0.666043
Q00765	Receptor expression-enhancing protein 5	REEP5	-0.710597	0.666712
P04181	Ornithine aminotransferase, mitochondrial	OAT	0.730895	0.667373
P35611	Alpha-adducin	ADD1	-0.735083	0.66911
P61024	Cyclin-dependent kinases regulatory subunit 1	CKS1B	-0.697173	0.669419
Q04695	Keratin, type I cytoskeletal 17	KRT17	-0.758656	0.669771
Q70CQ3	Ubiquitin carboxyl-terminal hydrolase 30	USP30	0.72355	0.6707
P23246	Splicing factor, proline- and glutamine-rich	SFPQ	-0.747116	0.670717
P61081	NEDD8-conjugating enzyme Ubc12	UBE2M	0.787531	0.670947
O95759	TBC1 domain family member 8	TBC1D8	0.761561	0.671038
P36542	ATP synthase subunit gamma, mitochondrial	ATP5F1C	0.738675	0.671318
O94826	Mitochondrial import receptor subunit TOM70	TOMM70	0.713538	0.671363
P53007	Tricarboxylate transport protein, mitochondrial	SLC25A1	0.741731	0.673288
Q8TEQ0	Sorting nexin-29	SNX29	0.720388	0.673473
P52597	Heterogeneous nuclear ribonucleoprotein F	HNRNPF	0.706747	0.673817
Q9UFW8	CGG triplet repeat-binding protein 1	CGGBP1	-0.804133	0.674482
Q2PPJ7	Ral GTPase-activating protein subunit alpha-2	RALGAPA2	0.694311	0.675199
Q96LT7	Guanine nucleotide exchange factor C9orf72	C9orf72	-0.708284	0.675503
P62854	40S ribosomal protein S26	RPS26	-0.796946	0.676294
Q13596	Sorting nexin-1	SNX1	0.775318	0.676452
Q9Y2K5	R3H domain-containing protein 2	R3HDM2	0.702515	0.676636
Q01813	ATP-dependent 6-phosphofructokinase, platelet type	PFKP	0.720388	0.676771
Q9BQ61	Telomerase RNA component interacting RNase	TRIR	-0.760753	0.676999
P46821	Microtubule-associated protein 1B	MAP1B	0.742595	0.677036
Q03468	DNA excision repair protein ERCC-6	ERCC6	-0.731301	0.679017
O43639	Cytoplasmic protein NCK2	NCK2	0.683959	0.679045
Q9Y666	Solute carrier family 12 member 7	SLC12A7	-0.677548	0.679926
Q13642	Four and a half LIM domains protein 1	FHL1	0.773002	0.679983
Q15599	Na(+)/H(+) exchange regulatory cofactor NHE-RF2	SLC9A3R2	-0.696293	0.681026
Q8IYB5	Stromal membrane-associated protein 1	SMAP1	0.675313	0.68131
P26640	Valine--tRNA ligase	VARS1	-0.689203	0.68171
Q12872	Splicing factor, suppressor of white-apricot homolog	SFSWAP	-0.680219	0.681861
Q9UL40	Zinc finger protein 346	ZNF346	-0.689771	0.681915
Q2M1P5	Kinesin-like protein KIF7	KIF7	0.676879	0.682339
Q9BTX1	Nucleoporin NDC1	NDC1	0.770389	0.682619
O15235	28S ribosomal protein S12, mitochondrial	MRPS12	-0.675065	0.683698
Q53H12	Acylglycerol kinase, mitochondrial	AGK	-0.686786	0.683986
Q9HAU0	Pleckstrin homology domain-containing family A member 5	PLEKHA5	0.671848	0.684185
Q9BZF2	Oxysterol-binding protein-related protein 7	OSBPL7	0.671631	0.684312
Q9UGP4	LIM domain-containing protein 1	LIMD1	0.700559	0.684856
Q15056	Eukaryotic translation initiation factor 4H	EIF4H	0.720064	0.686128
Q05397	Focal adhesion kinase 1	PTK2	0.673795	0.686525
P13797	Plastin-3	PLS3	0.716118	0.688172
P10244	Myb-related protein B	MYBL2	-0.672013	0.688311
P30048	Thioredoxin-dependent peroxide reductase, mitochondrial	PRDX3	0.676319	0.688313
Q96JB5	CDK5 regulatory subunit-associated protein 3	CDK5RAP3	0.787927	0.688855
Q9BVP2	Guanine nucleotide-binding protein-like 3	GNL3	-0.680131	0.689432
O43175	D-3-phosphoglycerate dehydrogenase	PHGDH	-0.733548	0.689871
Q9NPG3	Ubinuclein-1	UBN1	-0.678732	0.690663
O14641	Segment polarity protein dishevelled homolog DVL-2	DVL2	0.712851	0.691338
Q6NSJ2	Pleckstrin homology-like domain family B member 3	PHLDB3	-0.660205	0.691854
Q1ED39	Lysine-rich nucleolar protein 1	KNOP1	-0.672529	0.691976
Q16181	Septin-7	SEPTIN7	0.733398	0.692075
P02533	Keratin, type I cytoskeletal 14	KRT14	-0.672743	0.69319
P50454	Serpin H1	SERPINH1	-0.719621	0.693317
Q96K12	Fatty acyl-CoA reductase 2	FAR2	0.65072	0.693525
P52789	Hexokinase-2	HK2	0.651301	0.694155
O00410	Importin-5	IPO5	-0.662283	0.694249
Q9NSY1	BMP-2-inducible protein kinase	BMP2K	0.699015	0.694563
Q96EV2	RNA-binding protein 33	RBM33	0.684995	0.694806
Q9Y3F4	Serine-threonine kinase receptor-associated protein	STRAP	0.66106	0.695042
Q9Y4E8	Ubiquitin carboxyl-terminal hydrolase 15	USP15	0.713535	0.695376
Q9NZ45	CDGSH iron-sulfur domain-containing protein 1	CISD1	0.695166	0.69542
P62263	40S ribosomal protein S14	RPS14	-0.661901	0.695754
Q7Z3E2	Coiled-coil domain-containing protein 186	CCDC186	0.651495	0.695952
Q9BRX2	Protein pelota homolog	PELO	-0.664884	0.69677
Q01081	Splicing factor U2AF 35 kDa subunit	U2AF1	-0.656801	0.697065
P51970	NADH dehydrogenase [ubiquinone] 1 alpha subcomplex subunit 8	NDUFA8	0.717394	0.698418
Q9ULV4	Coronin-1C	CORO1C	0.652666	0.698464
P62258	14-3-3 protein epsilon	YWHAE	-0.750754	0.699276
Q5JTV8	Torsin-1A-interacting protein 1	TOR1AIP1	0.636765	0.699373
O43707	Alpha-actinin-4	ACTN4	0.659748	0.700825
Q5JTH9	RRP12-like protein	RRP12	-0.634427	0.70257
Q9UPQ3	Arf-GAP with GTPase, ANK repeat and PH domain-containing protein 1	AGAP1	-0.717249	0.702594
Q13573	SNW domain-containing protein 1	SNW1	-0.683084	0.702691
Q9UHD8	Septin-9	SEPTIN9	0.682749	0.702869
Q9BV73	Centrosome-associated protein CEP250	CEP250	0.633232	0.703033
P53804	E3 ubiquitin-protein ligase TTC3	TTC3	-0.678933	0.703679
Q9NRN7	L-aminoadipate-semialdehyde dehydrogenase-phosphopantetheinyl transferase	AASDHPPT	0.707145	0.704324
O60869	Endothelial differentiation-related factor 1	EDF1	0.69799	0.70446
P62316	Small nuclear ribonucleoprotein Sm D2	SNRPD2	0.654029	0.705047
Q13009	Rho guanine nucleotide exchange factor TIAM1	TIAM1	-0.643224	0.705943
P51659	Peroxisomal multifunctional enzyme type 2	HSD17B4	0.628383	0.707756
P63241	Eukaryotic translation initiation factor 5A-1	EIF5A	0.663771	0.707926
Q96L93	Kinesin-like protein KIF16B	KIF16B	-0.679229	0.708297
Q6P444	Mitochondrial fission regulator 2	MTFR2	0.625792	0.708926
Q86UK7	E3 ubiquitin-protein ligase ZNF598	ZNF598	-0.700186	0.709181
Q8N5K1	CDGSH iron-sulfur domain-containing protein 2	CISD2	0.746041	0.709698
P40855	Peroxisomal biogenesis factor 19	PEX19	-0.616508	0.709731
Q9BSJ8	Extended synaptotagmin-1	ESYT1	0.670136	0.709775
Q9UHI8	A disintegrin and metalloproteinase with thrombospondin motifs 1	ADAMTS1	-0.664312	0.709964
Q9NZM5	Ribosome biogenesis protein NOP53	NOP53	-0.621316	0.710486
Q9Y3U8	60S ribosomal protein L36	RPL36	-0.75043	0.7106
O15498	Synaptobrevin homolog YKT6	YKT6	0.693123	0.710803
P08779	Keratin, type I cytoskeletal 16	KRT16	-0.631176	0.711724
P05023	Sodium/potassium-transporting ATPase subunit alpha-1	ATP1A1	-0.703323	0.712567
Q9UHK0	Nuclear fragile X mental retardation-interacting protein 1	NUFIP1	0.615494	0.712706
P14618	Pyruvate kinase PKM	PKM	-0.71068	0.713262
Q7KZI7	Serine/threonine-protein kinase MARK2	MARK2	0.619224	0.713417
Q9UDY2	Tight junction protein ZO-2	TJP2	-0.759372	0.713547
Q14980	Nuclear mitotic apparatus protein 1	NUMA1	-0.609089	0.714506
Q92870	Amyloid beta precursor protein binding family B member 2	APBB2	0.616498	0.714518
P46781	40S ribosomal protein S9	RPS9	-0.726875	0.714906
P48634	Protein PRRC2A	PRRC2A	0.680679	0.715078
P62081	40S ribosomal protein S7	RPS7	0.603492	0.715256
Q9H6T3	RNA polymerase II-associated protein 3	RPAP3	-0.619375	0.717546
P00558	Phosphoglycerate kinase 1	PGK1	-0.652701	0.717631
Q8WV41	Sorting nexin-33	SNX33	0.612609	0.717706
Q5SVZ6	Zinc finger MYM-type protein 1	ZMYM1	-0.610799	0.717927
P31153	S-adenosylmethionine synthase isoform type-2	MAT2A	0.610093	0.718544
Q7Z6K5	Arpin	ARPIN	0.682927	0.718801
Q02040	A-kinase anchor protein 17A	AKAP17A	-0.716579	0.719894
Q5VT66	Mitochondrial amidoxime-reducing component 1	MTARC1	0.633482	0.720487
Q9Y520	Protein PRRC2C	PRRC2C	-0.592649	0.721247
P63244	Receptor of activated protein C kinase 1	RACK1	-0.707734	0.722948
Q9UGP8	Translocation protein SEC63 homolog	SEC63	0.612155	0.723035
P56182	Ribosomal RNA processing protein 1 homolog A	RRP1	-0.585765	0.723886
Q15459	Splicing factor 3A subunit 1	SF3A1	-0.709766	0.724264
Q8N111	Cell cycle exit and neuronal differentiation protein 1	CEND1	0.665624	0.724676
P51648	Aldehyde dehydrogenase family 3 member A2	ALDH3A2	-0.681922	0.726257
P21333	Filamin-A	FLNA	-0.656361	0.726273
Q7Z589	BRCA2-interacting transcriptional repressor EMSY	EMSY	-0.590969	0.726678
P62277	40S ribosomal protein S13	RPS13	-0.578147	0.727516
Q14571	Inositol 1,4,5-trisphosphate receptor type 2	ITPR2	0.606724	0.727684
O95210	Starch-binding domain-containing protein 1	STBD1	0.668534	0.728189
Q9Y2X3	Nucleolar protein 58	NOP58	-0.57992	0.728384
Q9NRY5	Protein FAM114A2	FAM114A2	-0.674278	0.728842
P42766	60S ribosomal protein L35	RPL35	-0.575652	0.729382
O95721	Synaptosomal-associated protein 29	SNAP29	0.646765	0.729539
Q6P4R8	Nuclear factor related to kappa-B-binding protein	NFRKB	0.576012	0.7298
Q9Y6M1	Insulin-like growth factor 2 mRNA-binding protein 2	IGF2BP2	-0.620884	0.729971
O75821	Eukaryotic translation initiation factor 3 subunit G	EIF3G	-0.69617	0.730797
Q7L804	Rab11 family-interacting protein 2	RAB11FIP2	0.675777	0.73108
Q9Y5V0	Zinc finger protein 706	ZNF706	-0.571099	0.731809
P62633	CCHC-type zinc finger nucleic acid binding protein	CNBP	-0.613664	0.731907
Q96K76	Ubiquitin carboxyl-terminal hydrolase 47	USP47	-0.593883	0.732945
P62841	40S ribosomal protein S15	RPS15	0.634498	0.733307
Q7Z478	ATP-dependent RNA helicase DHX29	DHX29	-0.578166	0.734165
Q9UHV9	Prefoldin subunit 2	PFDN2	0.565217	0.734567
P40616	ADP-ribosylation factor-like protein 1	ARL1	0.560203	0.736168
P35232	Prohibitin 1	PHB1	-0.586495	0.736294
P36578	60S ribosomal protein L4	RPL4	-0.593814	0.736701
Q9HCN4	GPN-loop GTPase 1	GPN1	0.689024	0.738891
O00541	Pescadillo homolog	PES1	-0.655074	0.738947
O60285	NUAK family SNF1-like kinase 1	NUAK1	-0.565732	0.739069
Q71RC2	La-related protein 4	LARP4	-0.604369	0.739197
Q92997	Segment polarity protein dishevelled homolog DVL-3	DVL3	0.656113	0.739399
Q9HAW4	Claspin	CLSPN	0.572736	0.739882
Q9UHX1	Poly(U)-binding-splicing factor PUF60	PUF60	-0.554591	0.740035
Q96BY7	Autophagy-related protein 2 homolog B	ATG2B	0.69551	0.740302
Q13464	Rho-associated protein kinase 1	ROCK1	0.661596	0.740944
P62873	Guanine nucleotide-binding protein G(I)/G(S)/G(T) subunit beta-1	GNB1	-0.594325	0.741173
P05783	Keratin, type I cytoskeletal 18	KRT18	0.579354	0.741635
Q2NKX8	DNA excision repair protein ERCC-6-like	ERCC6L	-0.615761	0.742106
A0JNW5	UHRF1-binding protein 1-like	UHRF1BP1L	0.554086	0.742404
Q3ZCQ8	Mitochondrial import inner membrane translocase subunit TIM50	TIMM50	0.547314	0.742536
Q13617	Cullin-2	CUL2	-0.60169	0.743296
P29375	Lysine-specific demethylase 5A	KDM5A	-0.575102	0.743466
Q9Y2G8	DnaJ homolog subfamily C member 16	DNAJC16	0.68327	0.744402
Q86UL3	Glycerol-3-phosphate acyltransferase 4	GPAT4	0.629185	0.744482
Q15149	Plectin	PLEC	-0.577568	0.744551
Q8NHQ8	Ras association domain-containing protein 8	RASSF8	0.563463	0.745228
Q32MZ4	Leucine-rich repeat flightless-interacting protein 1	LRRFIP1	0.54462	0.745356
Q14331	Protein FRG1	FRG1	-0.542597	0.745496
Q15181	Inorganic pyrophosphatase	PPA1	0.617408	0.745924
Q9BVJ6	U3 small nucleolar RNA-associated protein 14 homolog A	UTP14A	-0.59938	0.746821
Q13501	Sequestosome-1	SQSTM1	0.640532	0.746895
Q9H2J4	Phosducin-like protein 3	PDCL3	0.54115	0.747424
Q53EU6	Glycerol-3-phosphate acyltransferase 3	GPAT3	0.575376	0.74756
Q9BSD7	Cancer-related nucleoside-triphosphatase	NTPCR	0.618468	0.747756
Q8WWM7	Ataxin-2-like protein	ATXN2L	-0.697616	0.747879
Q13371	Phosducin-like protein	PDCL	0.588858	0.748885
Q8N9U0	Tandem C2 domains nuclear protein	TC2N	0.709499	0.749539
P52272	Heterogeneous nuclear ribonucleoprotein M	HNRNPM	-0.555432	0.750364
Q8TAF3	WD repeat-containing protein 48	WDR48	-0.601234	0.750669
Q96RU2	Ubiquitin carboxyl-terminal hydrolase 28	USP28	-0.531404	0.751019
Q99755	Phosphatidylinositol 4-phosphate 5-kinase type-1 alpha	PIP5K1A	-0.660262	0.751702
Q07866	Kinesin light chain 1	KLC1	0.535202	0.75211
Q14008	Cytoskeleton-associated protein 5	CKAP5	0.622476	0.754671
Q07666	KH domain-containing, RNA-binding, signal transduction-associated protein 1	KHDRBS1	-0.547527	0.754676
Q8IVW6	AT-rich interactive domain-containing protein 3B	ARID3B	0.612291	0.75643
Q9P0V3	SH3 domain-binding protein 4	SH3BP4	-0.594086	0.756894
Q8IX18	Probable ATP-dependent RNA helicase DHX40	DHX40	-0.525126	0.759273
Q8N2F6	Armadillo repeat-containing protein 10	ARMC10	0.528694	0.759495
Q49AG3	Zinc finger BED domain-containing protein 5	ZBED5	0.55303	0.759751
Q9Y5M8	Signal recognition particle receptor subunit beta	SRPRB	-0.715215	0.760535
Q8N2K0	Lysophosphatidylserine lipase ABHD12	ABHD12	0.526909	0.760933
O43491	Band 4.1-like protein 2	EPB41L2	-0.518228	0.761402
Q01581	Hydroxymethylglutaryl-CoA synthase, cytoplasmic	HMGCS1	-0.538067	0.761741
Q15120	[Pyruvate dehydrogenase (acetyl-transferring)] kinase isozyme 3, mitochondrial	PDK3	0.507314	0.761835
Q14697	Neutral alpha-glucosidase AB	GANAB	-0.549692	0.762421
Q15121	Astrocytic phosphoprotein PEA-15	PEA15	0.559856	0.763665
Q8WY36	HMG box transcription factor BBX	BBX	0.598173	0.764594
Q06787	Synaptic functional regulator FMR1	FMR1	0.503086	0.764654
P35637	RNA-binding protein FUS	FUS	-0.60343	0.76478
P0CG08	Golgi pH regulator B	GPR89B	0.570766	0.764881
Q8IY17	Patatin-like phospholipase domain-containing protein 6	PNPLA6	0.513304	0.765047
Q9Y2R4	Probable ATP-dependent RNA helicase DDX52	DDX52	0.511354	0.765158
Q9H2D6	TRIO and F-actin-binding protein	TRIOBP	-0.51937	0.766536
Q9ULG6	Cell cycle progression protein 1	CCPG1	0.514447	0.768266
O43824	Putative GTP-binding protein 6	GTPBP6	0.631075	0.768393
P41091	Eukaryotic translation initiation factor 2 subunit 3	EIF2S3	-0.518059	0.768822
Q9NQV6	PR domain zinc finger protein 10	PRDM10	-0.591357	0.769488
Q8IZH2	5'-3' exoribonuclease 1	XRN1	0.642972	0.769618
Q13442	28 kDa heat- and acid-stable phosphoprotein	PDAP1	0.581256	0.769717
Q9NWT8	Aurora kinase A-interacting protein	AURKAIP1	-0.518521	0.769894
P50502	Hsc70-interacting protein	ST13	-0.639619	0.770555
Q8IWZ3	Ankyrin repeat and KH domain-containing protein 1	ANKHD1	0.507769	0.770897
P61604	10 kDa heat shock protein, mitochondrial	HSPE1	0.554907	0.772622
P13804	Electron transfer flavoprotein subunit alpha, mitochondrial	ETFA	0.561211	0.773215
Q15051	IQ calmodulin-binding motif-containing protein 1	IQCB1	0.526935	0.773479
Q92841	Probable ATP-dependent RNA helicase DDX17	DDX17	-0.543875	0.773681
Q9NYJ8	TGF-beta-activated kinase 1 and MAP3K7-binding protein 2	TAB2	0.554079	0.774089
Q8IWC1	MAP7 domain-containing protein 3	MAP7D3	-0.580816	0.774505
Q9C0B7	Transport and Golgi organization protein 6 homolog	TANGO6	0.509101	0.774591
Q5T5U3	Rho GTPase-activating protein 21	ARHGAP21	0.487003	0.775538
Q8TER5	Rho guanine nucleotide exchange factor 40	ARHGEF40	0.614256	0.776488
Q9Y2L1	Exosome complex exonuclease RRP44	DIS3	-0.539602	0.777117
Q14684	Ribosomal RNA processing protein 1 homolog B	RRP1B	-0.61928	0.778124
O95819	Mitogen-activated protein kinase kinase kinase kinase 4	MAP4K4	-0.601778	0.77821
O75190	DnaJ homolog subfamily B member 6	DNAJB6	0.480169	0.77836
P32119	Peroxiredoxin-2	PRDX2	-0.567631	0.779149
Q92889	DNA repair endonuclease XPF	ERCC4	0.482105	0.779876
Q8TAA9	Vang-like protein 1	VANGL1	-0.565751	0.780152
P78318	Immunoglobulin-binding protein 1	IGBP1	0.581766	0.781665
Q9H0A0	RNA cytidine acetyltransferase	NAT10	-0.561197	0.782778
Q3SXM5	Inactive hydroxysteroid dehydrogenase-like protein 1	HSDL1	-0.489884	0.783049
Q9NQC3	Reticulon-4	RTN4	0.470013	0.783107
Q8TDD1	ATP-dependent RNA helicase DDX54	DDX54	-0.56431	0.785158
Q9UKF6	Cleavage and polyadenylation specificity factor subunit 3	CPSF3	0.465481	0.786523
Q9UQ80	Proliferation-associated protein 2G4	PA2G4	-0.581384	0.786948
P62280	40S ribosomal protein S11	RPS11	-0.571552	0.78733
P53367	Arfaptin-1	ARFIP1	0.470492	0.787706
P61981	14-3-3 protein gamma	YWHAG	-0.484549	0.787821
Q9NX58	Cell growth-regulating nucleolar protein	LYAR	-0.459205	0.788319
Q6Y2X3	DnaJ homolog subfamily C member 14	DNAJC14	0.538495	0.789191
O95292	Vesicle-associated membrane protein-associated protein B/C	VAPB	0.566058	0.789286
P50747	Biotin--protein ligase	HLCS	-0.616207	0.789541
Q8IWS0	PHD finger protein 6	PHF6	-0.669009	0.790747
Q92575	UBX domain-containing protein 4	UBXN4	0.501023	0.790811
Q9NW82	WD repeat-containing protein 70	WDR70	-0.475717	0.791232
P46782	40S ribosomal protein S5	RPS5	-0.502734	0.791898
Q92692	Nectin-2	NECTIN2	0.568933	0.791997
Q9UJV9	Probable ATP-dependent RNA helicase DDX41	DDX41	-0.598952	0.792069
Q9UPP1	Histone lysine demethylase PHF8	PHF8	-0.574581	0.792185
P06702	Protein S100-A9	S100A9	-0.444986	0.792265
A8MPP1	Putative ATP-dependent RNA helicase DDX11-like protein 8	DDX11L8	0.447206	0.792358
P22492	Histone H1t	H1-6	-0.532691	0.793168
Q14596	Next to BRCA1 gene 1 protein	NBR1	0.447444	0.794788
P04844	Dolichyl-diphosphooligosaccharide--protein glycosyltransferase subunit 2	RPN2	0.440115	0.795463
O43143	ATP-dependent RNA helicase DHX15	DHX15	-0.4752	0.795471
P23396	40S ribosomal protein S3	RPS3	-0.442684	0.795873
Q9UHB7	AF4/FMR2 family member 4	AFF4	0.43992	0.796163
Q7Z569	BRCA1-associated protein	BRAP	0.436077	0.796481
Q9NTW7	Zinc finger protein 64	ZFP64	0.605661	0.797996
Q9HCU5	Prolactin regulatory element-binding protein	PREB	0.494635	0.798076
O14523	Phospholipid transfer protein C2CD2L	C2CD2L	-0.47028	0.798115
P30044	Peroxiredoxin-5, mitochondrial	PRDX5	0.476581	0.798647
Q9NPJ6	Mediator of RNA polymerase II transcription subunit 4	MED4	0.465386	0.799946
P84022	Mothers against decapentaplegic homolog 3	SMAD3	-0.584596	0.800228
Q15836	Vesicle-associated membrane protein 3	VAMP3	0.570433	0.800426
Q9UHR4	Brain-specific angiogenesis inhibitor 1-associated protein 2-like protein 1	BAIAP2L1	-0.555283	0.800756
P16070	CD44 antigen	CD44	0.479713	0.801921
Q92620	Pre-mRNA-splicing factor ATP-dependent RNA helicase PRP16	DHX38	0.466423	0.80391
P81605	Dermcidin	DCD	0.46808	0.804287
Q9NTJ3	Structural maintenance of chromosomes protein 4	SMC4	-0.596153	0.804418
P60174	Triosephosphate isomerase	TPI1	-0.423418	0.804841
Q9UHB9	Signal recognition particle subunit SRP68	SRP68	0.470937	0.804953
Q9BQG0	Myb-binding protein 1A	MYBBP1A	-0.453508	0.80583
Q5C9Z4	Nucleolar MIF4G domain-containing protein 1	NOM1	-0.431502	0.805857
Q00535	Cyclin-dependent kinase 5	CDK5	-0.620985	0.805929
P20700	Lamin-B1	LMNB1	-0.550106	0.807087
Q96TC7	Regulator of microtubule dynamics protein 3	RMDN3	0.421786	0.807409
Q8TBX8	Phosphatidylinositol 5-phosphate 4-kinase type-2 gamma	PIP4K2C	-0.4621	0.807439
P15170	Eukaryotic peptide chain release factor GTP-binding subunit ERF3A	GSPT1	-0.493672	0.807758
Q9BZG1	Ras-related protein Rab-34	RAB34	0.461402	0.807827
P38606	V-type proton ATPase catalytic subunit A	ATP6V1A	-0.494027	0.807901
P49757	Protein numb homolog	NUMB	-0.428652	0.808202
O00505	Importin subunit alpha-4	KPNA3	-0.45277	0.809146
P50402	Emerin	EMD	0.488078	0.810416
P05387	60S acidic ribosomal protein P2	RPLP2	-0.580573	0.811105
P61758	Prefoldin subunit 3	VBP1	0.630464	0.811142
O75683	Surfeit locus protein 6	SURF6	-0.608475	0.811183
O94813	Slit homolog 2 protein	SLIT2	-0.440184	0.811364
P61006	Ras-related protein Rab-8A	RAB8A	-0.500983	0.811666
Q9H426	Regulating synaptic membrane exocytosis protein 4	RIMS4	0.551082	0.811688
Q13492	Phosphatidylinositol-binding clathrin assembly protein	PICALM	-0.444298	0.812965
Q8N128	Protein FAM177A1	FAM177A1	0.405193	0.813654
Q9NSV4	Protein diaphanous homolog 3	DIAPH3	0.398539	0.813687
Q6NXT4	Zinc transporter 6	SLC30A6	0.46978	0.814172
Q09666	Neuroblast differentiation-associated protein AHNAK	AHNAK	-0.528368	0.814217
Q9Y4F1	FERM, ARHGEF and pleckstrin domain-containing protein 1	FARP1	-0.415336	0.814974
Q9NY93	Probable ATP-dependent RNA helicase DDX56	DDX56	-0.563223	0.816266
Q9NXW2	DnaJ homolog subfamily B member 12	DNAJB12	0.394065	0.816692
Q9H3U1	Protein unc-45 homolog A	UNC45A	0.614924	0.816723
P25398	40S ribosomal protein S12	RPS12	-0.440394	0.817055
P49411	Elongation factor Tu, mitochondrial	TUFM	0.462081	0.817529
O60566	Mitotic checkpoint serine/threonine-protein kinase BUB1 beta	BUB1B	-0.41695	0.818726
Q969Z3	Mitochondrial amidoxime reducing component 2	MTARC2	0.492426	0.819522
Q04637	Eukaryotic translation initiation factor 4 gamma 1	EIF4G1	-0.536193	0.820233
Q9NQG6	Mitochondrial dynamics protein MID51	MIEF1	0.414342	0.82105
Q93008	Probable ubiquitin carboxyl-terminal hydrolase FAF-X	USP9X	-0.594288	0.822482
O95248	Myotubularin-related protein 5	SBF1	-0.400137	0.822931
Q92973	Transportin-1	TNPO1	0.396834	0.822982
Q9UQN3	Charged multivesicular body protein 2b	CHMP2B	0.403733	0.824091
Q9UL15	BAG family molecular chaperone regulator 5	BAG5	-0.533289	0.825009
O96013	Serine/threonine-protein kinase PAK 4	PAK4	0.438674	0.825343
Q96TA2	ATP-dependent zinc metalloprotease YME1L1	YME1L1	0.392894	0.825352
P13995	Bifunctional methylenetetrahydrofolate dehydrogenase/cyclohydrolase, mitochondrial	MTHFD2	-0.615726	0.825565
Q09028	Histone-binding protein RBBP4	RBBP4	-0.496731	0.825811
Q86SK9	Stearoyl-CoA desaturase 5	SCD5	0.439419	0.826345
P05114	Non-histone chromosomal protein HMG-14	HMGN1	-0.424661	0.826723
P05556	Integrin beta-1	ITGB1	0.452048	0.827127
O00567	Nucleolar protein 56	NOP56	-0.369499	0.827619
P62266	40S ribosomal protein S23	RPS23	-0.519519	0.827723
Q9H6S1	5-azacytidine-induced protein 2	AZI2	0.368761	0.828267
Q96HN2	Adenosylhomocysteinase 3	AHCYL2	0.372021	0.828757
O95861	3'(2'),5'-bisphosphate nucleotidase 1	BPNT1	0.595408	0.829393
Q96D71	RalBP1-associated Eps domain-containing protein 1	REPS1	-0.388281	0.829771
O95347	Structural maintenance of chromosomes protein 2	SMC2	-0.451911	0.830078
Q12959	Disks large homolog 1	DLG1	-0.560189	0.830175
Q8IY81	pre-rRNA 2'-O-ribose RNA methyltransferase FTSJ3	FTSJ3	-0.564348	0.831414
P56270	Myc-associated zinc finger protein	MAZ	-0.364346	0.83211
P49588	Alanine--tRNA ligase, cytoplasmic	AARS1	-0.399296	0.832278
Q8TCJ2	Dolichyl-diphosphooligosaccharide--protein glycosyltransferase subunit STT3B	STT3B	0.439714	0.832784
Q15361	Transcription termination factor 1	TTF1	-0.445118	0.833557
Q6R327	Rapamycin-insensitive companion of mTOR	RICTOR	-0.379518	0.83365
Q9NPA0	ER membrane protein complex subunit 7	EMC7	-0.370211	0.83372
Q7L9L4	MOB kinase activator 1B	MOB1B	0.4614	0.833916
O00299	Chloride intracellular channel protein 1	CLIC1	0.504259	0.834171
Q9UBM7	7-dehydrocholesterol reductase	DHCR7	0.539528	0.834349
P20810	Calpastatin	CAST	0.40861	0.834814
P61513	60S ribosomal protein L37a	RPL37A	-0.496085	0.834853
P35030	Trypsin-3	PRSS3	0.442932	0.835478
P19784	Casein kinase II subunit alpha'	CSNK2A2	0.372233	0.835548
Q8NDV7	Trinucleotide repeat-containing gene 6A protein	TNRC6A	0.404101	0.835993
Q6IAN0	Dehydrogenase/reductase SDR family member 7B	DHRS7B	0.352498	0.836872
P14923	Junction plakoglobin	JUP	-0.478968	0.836895
Q9BXS6	Nucleolar and spindle-associated protein 1	NUSAP1	-0.348704	0.837066
P42704	Leucine-rich PPR motif-containing protein, mitochondrial	LRPPRC	-0.497791	0.837167
Q8TEW0	Partitioning defective 3 homolog	PARD3	-0.450236	0.837252
O75691	Small subunit processome component 20 homolog	UTP20	-0.450816	0.837334
P06493	Cyclin-dependent kinase 1	CDK1	-0.481803	0.837509
P55196	Afadin	AFDN	0.451057	0.837939
Q9UBC2	Epidermal growth factor receptor substrate 15-like 1	EPS15L1	0.415907	0.838192
O75694	Nuclear pore complex protein Nup155	NUP155	0.421713	0.838212
A0MZ66	Shootin-1	SHTN1	-0.63307	0.838278
Q92834	X-linked retinitis pigmentosa GTPase regulator	RPGR	0.349568	0.838397
O15120	1-acyl-sn-glycerol-3-phosphate acyltransferase beta	AGPAT2	0.563536	0.838616
Q9UJU6	Drebrin-like protein	DBNL	0.388299	0.838801
Q86X29	Lipolysis-stimulated lipoprotein receptor	LSR	-0.367541	0.839121
Q9NZC7	WW domain-containing oxidoreductase	WWOX	0.445932	0.839184
O75663	TIP41-like protein	TIPRL	0.375018	0.839188
P60903	Protein S100-A10	S100A10	-0.340362	0.840814
P07910	Heterogeneous nuclear ribonucleoproteins C1/C2	HNRNPC	-0.367153	0.841426
Q99426	Tubulin-folding cofactor B	TBCB	0.469252	0.841448
P55010	Eukaryotic translation initiation factor 5	EIF5	0.515151	0.842289
Q9BRS2	Serine/threonine-protein kinase RIO1	RIOK1	-0.361491	0.842434
O95817	BAG family molecular chaperone regulator 3	BAG3	-0.551315	0.842495
Q14145	Kelch-like ECH-associated protein 1	KEAP1	0.372928	0.843831
Q5HYI8	Rab-like protein 3	RABL3	0.404601	0.844131
P49959	Double-strand break repair protein MRE11	MRE11	0.442282	0.844231
Q9GZT9	Egl nine homolog 1	EGLN1	-0.542171	0.844283
Q96GA3	Protein LTV1 homolog	LTV1	-0.559547	0.844434
Q9H078	Caseinolytic peptidase B protein homolog	CLPB	0.522054	0.844594
Q99536	Synaptic vesicle membrane protein VAT-1 homolog	VAT1	-0.550764	0.844689
Q92900	Regulator of nonsense transcripts 1	UPF1	0.452324	0.845183
Q9UQB8	Brain-specific angiogenesis inhibitor 1-associated protein 2	BAIAP2	-0.342512	0.845517
Q08378	Golgin subfamily A member 3	GOLGA3	-0.370945	0.845891
Q12955	Ankyrin-3	ANK3	-0.55181	0.847537
Q13409	Cytoplasmic dynein 1 intermediate chain 2	DYNC1I2	-0.338312	0.848691
Q13459	Unconventional myosin-IXb	MYO9B	-0.360862	0.848944
Q9Y4W6	AFG3-like protein 2	AFG3L2	-0.5209	0.849003
Q15750	TGF-beta-activated kinase 1 and MAP3K7-binding protein 1	TAB1	0.532564	0.850935
Q96KA5	Cleft lip and palate transmembrane protein 1-like protein	CLPTM1L	0.39189	0.852358
O95391	Pre-mRNA-splicing factor SLU7	SLU7	-0.550316	0.85236
P51148	Ras-related protein Rab-5C	RAB5C	-0.426352	0.852411
Q9Y6Y8	SEC23-interacting protein	SEC23IP	0.454759	0.853425
Q9H6J7	Centriolar satellite-associated tubulin polyglutamylase complex regulator 1	CSTPP1	0.345035	0.854261
Q8WVX9	Fatty acyl-CoA reductase 1	FAR1	0.372677	0.855637
O60610	Protein diaphanous homolog 1	DIAPH1	0.31509	0.855763
Q9P265	Disco-interacting protein 2 homolog B	DIP2B	0.478175	0.855846
Q5SXM2	snRNA-activating protein complex subunit 4	SNAPC4	-0.311994	0.855867
P05204	Non-histone chromosomal protein HMG-17	HMGN2	-0.313246	0.85706
P61978	Heterogeneous nuclear ribonucleoprotein K	HNRNPK	-0.514671	0.858131
Q00341	Vigilin	HDLBP	0.482317	0.858289
Q8WXI2	Connector enhancer of kinase suppressor of ras 2	CNKSR2	-0.360865	0.858456
O00186	Syntaxin-binding protein 3	STXBP3	-0.40526	0.859941
Q86UE4	Protein LYRIC	MTDH	0.299347	0.860713
Q9P031	Thyroid transcription factor 1-associated protein 26	CCDC59	-0.303198	0.861582
P50607	Tubby protein homolog	TUB	-0.299135	0.861582
P13984	General transcription factor IIF subunit 2	GTF2F2	0.326168	0.862336
Q9BY42	Replication termination factor 2	RTF2	0.312213	0.862807
Q5T280	Putative methyltransferase C9orf114	SPOUT1	-0.462334	0.864192
Q9Y6R0	Numb-like protein	NUMBL	-0.290369	0.864582
P63313	Thymosin beta-10	TMSB10	0.346052	0.865501
Q9UPQ0	LIM and calponin homology domains-containing protein 1	LIMCH1	0.298048	0.867421
Q96SU4	Oxysterol-binding protein-related protein 9	OSBPL9	0.306364	0.868058
Q12965	Unconventional myosin-Ie	MYO1E	-0.306436	0.869119
Q9Y3B4	Splicing factor 3B subunit 6	SF3B6	-0.292126	0.869741
Q15649	Zinc finger HIT domain-containing protein 3	ZNHIT3	-0.451486	0.869898
P53680	AP-2 complex subunit sigma	AP2S1	-0.395646	0.870464
Q7KZF4	Staphylococcal nuclease domain-containing protein 1	SND1	-0.432741	0.870473
P01834	Immunoglobulin kappa constant	IGKC	-0.434383	0.871081
Q9NQ48	Leucine zipper transcription factor-like protein 1	LZTFL1	0.331051	0.871149
Q12979	Active breakpoint cluster region-related protein	ABR	0.520775	0.871552
P07737	Profilin-1	PFN1	0.440822	0.871818
Q96HE9	Proline-rich protein 11	PRR11	0.336332	0.872667
Q96EA4	Protein Spindly	SPDL1	0.478334	0.872938
O60488	Long-chain-fatty-acid--CoA ligase 4	ACSL4	0.336496	0.873928
Q5TC12	ATP synthase mitochondrial F1 complex assembly factor 1	ATPAF1	0.402061	0.874165
Q6UB99	Ankyrin repeat domain-containing protein 11	ANKRD11	0.323028	0.874363
Q3SXY8	ADP-ribosylation factor-like protein 13B	ARL13B	0.273483	0.874864
Q9BYG3	MKI67 FHA domain-interacting nucleolar phosphoprotein	NIFK	-0.314529	0.875683
Q9H444	Charged multivesicular body protein 4b	CHMP4B	0.339882	0.87575
Q15005	Signal peptidase complex subunit 2	SPCS2	-0.269864	0.875912
O76024	Wolframin	WFS1	0.422905	0.876043
Q96HY6	DDRGK domain-containing protein 1	DDRGK1	0.31691	0.877617
P31943	Heterogeneous nuclear ribonucleoprotein H	HNRNPH1	-0.277179	0.878558
Q9UNF1	Melanoma-associated antigen D2	MAGED2	0.26323	0.878609
P29597	Non-receptor tyrosine-protein kinase TYK2	TYK2	0.287157	0.878821
P38646	Stress-70 protein, mitochondrial	HSPA9	-0.470404	0.879316
Q96GP6	Scavenger receptor class F member 2	SCARF2	0.392066	0.879421
Q9NV70	Exocyst complex component 1	EXOC1	0.363295	0.879807
P49792	E3 SUMO-protein ligase RanBP2	RANBP2	-0.367176	0.879914
P26641	Elongation factor 1-gamma	EEF1G	-0.317018	0.879936
Q9NZM3	Intersectin-2	ITSN2	0.259582	0.880207
Q15645	Pachytene checkpoint protein 2 homolog	TRIP13	-0.296641	0.880387
Q86YR5	G-protein-signaling modulator 1	GPSM1	0.280112	0.881022
Q9UG63	ATP-binding cassette sub-family F member 2	ABCF2	0.333094	0.882147
Q5TCX8	Mitogen-activated protein kinase kinase kinase 21	MAP3K21	0.356799	0.882362
Q8IWU5	Extracellular sulfatase Sulf-2	SULF2	0.308548	0.882814
Q9H936	Mitochondrial glutamate carrier 1	SLC25A22	0.35597	0.88316
P40926	Malate dehydrogenase, mitochondrial	MDH2	-0.381018	0.883786
Q9UKY7	Protein CDV3 homolog	CDV3	0.405128	0.884564
P16949	Stathmin	STMN1	0.38561	0.884795
P63173	60S ribosomal protein L38	RPL38	-0.248357	0.884873
Q9ULK5	Vang-like protein 2	VANGL2	-0.365057	0.885256
P18206	Vinculin	VCL	0.448487	0.885385
Q9HCK8	Chromodomain-helicase-DNA-binding protein 8	CHD8	-0.279003	0.885759
Q9NVI7	ATPase family AAA domain-containing protein 3A	ATAD3A	-0.250555	0.885966
P49006	MARCKS-related protein	MARCKSL1	-0.384955	0.886331
Q9Y266	Nuclear migration protein nudC	NUDC	-0.379309	0.886663
P32121	Beta-arrestin-2	ARRB2	-0.246171	0.886762
Q8TAE8	Growth arrest and DNA damage-inducible proteins-interacting protein 1	GADD45GIP1	0.246837	0.886848
P62826	GTP-binding nuclear protein Ran	RAN	-0.400616	0.886991
O00400	Acetyl-coenzyme A transporter 1	SLC33A1	0.32909	0.887697
P27105	Stomatin	STOM	-0.245557	0.888008
Q8TEQ6	Gem-associated protein 5	GEMIN5	-0.422923	0.889376
P48059	LIM and senescent cell antigen-like-containing domain protein 1	LIMS1	-0.271342	0.889548
Q9NZJ5	Eukaryotic translation initiation factor 2-alpha kinase 3	EIF2AK3	-0.419528	0.889824
P78362	SRSF protein kinase 2	SRPK2	-0.244179	0.890087
Q13618	Cullin-3	CUL3	-0.313391	0.890697
Q05086	Ubiquitin-protein ligase E3A	UBE3A	0.235041	0.890852
Q01082	Spectrin beta chain, non-erythrocytic 1	SPTBN1	-0.326831	0.891049
O60716	Catenin delta-1	CTNND1	0.343005	0.891105
Q14527	Helicase-like transcription factor	HLTF	-0.380268	0.891522
P08727	Keratin, type I cytoskeletal 19	KRT19	0.24965	0.892108
Q9GZZ1	N-alpha-acetyltransferase 50	NAA50	-0.244424	0.893796
Q9BXF6	Rab11 family-interacting protein 5	RAB11FIP5	-0.230389	0.893873
Q9NS86	LanC-like protein 2	LANCL2	-0.38548	0.893916
Q01105	Protein SET	SET	0.310561	0.893983
Q5T6F2	Ubiquitin-associated protein 2	UBAP2	0.350384	0.894353
Q9NY61	Protein AATF	AATF	-0.26441	0.894519
P60866	40S ribosomal protein S20	RPS20	-0.230685	0.894654
Q07617	Sperm-associated antigen 1	SPAG1	0.386763	0.894688
P54886	Delta-1-pyrroline-5-carboxylate synthase	ALDH18A1	0.307695	0.894861
Q9UBP9	PTB domain-containing engulfment adapter protein 1	GULP1	-0.257642	0.895222
P35249	Replication factor C subunit 4	RFC4	0.24015	0.895575
O94874	E3 UFM1-protein ligase 1	UFL1	-0.252958	0.895582
Q14498	RNA-binding protein 39	RBM39	0.222428	0.89625
Q5VZ89	DENN domain-containing protein 4C	DENND4C	-0.246816	0.897168
Q9NRA8	Eukaryotic translation initiation factor 4E transporter	EIF4ENIF1	-0.35347	0.897255
Q6ZNB6	NF-X1-type zinc finger protein NFXL1	NFXL1	0.320471	0.898384
Q99741	Cell division control protein 6 homolog	CDC6	0.225431	0.898894
Q96N66	Lysophospholipid acyltransferase 7	MBOAT7	-0.334403	0.899061
O95163	Elongator complex protein 1	ELP1	0.281209	0.899467
Q9C0C2	182 kDa tankyrase-1-binding protein	TNKS1BP1	0.242004	0.899922
Q96MW1	Coiled-coil domain-containing protein 43	CCDC43	0.362789	0.900326
P61106	Ras-related protein Rab-14	RAB14	0.258137	0.900615
P62495	Eukaryotic peptide chain release factor subunit 1	ETF1	0.317959	0.900784
P51812	Ribosomal protein S6 kinase alpha-3	RPS6KA3	0.392411	0.900911
Q9NX40	OCIA domain-containing protein 1	OCIAD1	0.28889	0.900973
Q5JSH3	WD repeat-containing protein 44	WDR44	0.325566	0.901339
P68104	Elongation factor 1-alpha 1	EEF1A1	-0.433877	0.90154
Q05682	Caldesmon	CALD1	0.256085	0.902214
Q9HCM4	Band 4.1-like protein 5	EPB41L5	0.385061	0.902563
P46108	Adapter molecule crk	CRK	0.302004	0.902846
Q96F86	Enhancer of mRNA-decapping protein 3	EDC3	-0.218345	0.904469
Q6PKG0	La-related protein 1	LARP1	0.343609	0.904954
Q9H6Z4	Ran-binding protein 3	RANBP3	-0.295546	0.904996
P26196	Probable ATP-dependent RNA helicase DDX6	DDX6	-0.29741	0.905077
Q86UP2	Kinectin	KTN1	0.262894	0.905292
P47756	F-actin-capping protein subunit beta	CAPZB	-0.205104	0.905588
Q9HCP0	Casein kinase I isoform gamma-1	CSNK1G1	0.393974	0.905771
Q9P0K7	Ankycorbin	RAI14	-0.342258	0.905856
P07355	Annexin A2	ANXA2	0.395304	0.906082
Q9NWS0	PIH1 domain-containing protein 1	PIH1D1	0.23498	0.907166
P80723	Brain acid soluble protein 1	BASP1	-0.245912	0.907195
Q9UJW0	Dynactin subunit 4	DCTN4	0.201019	0.907242
Q8N511	Transmembrane protein 199	TMEM199	-0.214135	0.907549
Q9NVN8	Guanine nucleotide-binding protein-like 3-like protein	GNL3L	-0.317337	0.908207
Q9Y570	Protein phosphatase methylesterase 1	PPME1	0.22016	0.908812
P28288	ATP-binding cassette sub-family D member 3	ABCD3	-0.377148	0.909545
Q5T3I0	G patch domain-containing protein 4	GPATCH4	-0.193456	0.909798
P54136	Arginine--tRNA ligase, cytoplasmic	RARS1	-0.266199	0.910164
Q92667	A-kinase anchor protein 1, mitochondrial	AKAP1	-0.337032	0.91077
P04792	Heat shock protein beta-1	HSPB1	0.238341	0.910867
P62318	Small nuclear ribonucleoprotein Sm D3	SNRPD3	0.20476	0.911659
Q15334	Lethal(2) giant larvae protein homolog 1	LLGL1	0.1921	0.911844
Q96A49	Synapse-associated protein 1	SYAP1	-0.293194	0.912003
Q2TBE0	CWF19-like protein 2	CWF19L2	-0.217128	0.912718
Q6UWI4	Protein shisa-2 homolog	SHISA2	-0.231764	0.912803
Q9BPX6	Calcium uptake protein 1, mitochondrial	MICU1	-0.275395	0.91286
Q9NPL8	Complex I assembly factor TIMMDC1, mitochondrial	TIMMDC1	0.435109	0.913008
Q6Y7W6	GRB10-interacting GYF protein 2	GIGYF2	-0.286043	0.913404
Q15072	Zinc finger protein OZF	ZNF146	-0.192686	0.913596
Q9H8G2	Caspase activity and apoptosis inhibitor 1	CAAP1	-0.302699	0.914626
Q8N3E9	1-phosphatidylinositol 4,5-bisphosphate phosphodiesterase delta-3	PLCD3	-0.226193	0.914997
Q13613	Myotubularin-related protein 1	MTMR1	0.276881	0.916293
Q9ULE6	Paladin	PALD1	-0.195473	0.916771
A0FGR8	Extended synaptotagmin-2	ESYT2	0.345948	0.916796
Q9UK73	Protein fem-1 homolog B	FEM1B	0.238953	0.918633
Q8N1G4	Leucine-rich repeat-containing protein 47	LRRC47	-0.306416	0.919021
Q5H9R7	Serine/threonine-protein phosphatase 6 regulatory subunit 3	PPP6R3	0.173687	0.919096
P61923	Coatomer subunit zeta-1	COPZ1	0.214863	0.919545
O75534	Cold shock domain-containing protein E1	CSDE1	0.287804	0.919566
Q9H8M2	Bromodomain-containing protein 9	BRD9	0.173481	0.919731
Q00688	Peptidyl-prolyl cis-trans isomerase FKBP3	FKBP3	0.178054	0.919922
Q86XP3	ATP-dependent RNA helicase DDX42	DDX42	-0.225416	0.920411
P35240	Merlin	NF2	-0.179975	0.920492
P46060	Ran GTPase-activating protein 1	RANGAP1	0.327702	0.921017
O95793	Double-stranded RNA-binding protein Staufen homolog 1	STAU1	-0.203411	0.921023
Q5BJF6	Outer dense fiber protein 2	ODF2	0.173836	0.921166
P84085	ADP-ribosylation factor 5	ARF5	0.192997	0.921619
P05141	ADP/ATP translocase 2	SLC25A5	0.204115	0.921871
O14639	Actin-binding LIM protein 1	ABLIM1	-0.327981	0.922149
Q9NYF5	Protein FAM13B	FAM13B	0.261416	0.922801
P62857	40S ribosomal protein S28	RPS28	-0.217656	0.922841
Q9BZF3	Oxysterol-binding protein-related protein 6	OSBPL6	0.263595	0.92394
O00767	Stearoyl-CoA desaturase	SCD	0.165603	0.924128
P54578	Ubiquitin carboxyl-terminal hydrolase 14	USP14	0.257217	0.924835
P42566	Epidermal growth factor receptor substrate 15	EPS15	0.329697	0.924886
Q96C57	Protein CUSTOS	CUSTOS	-0.344543	0.925282
Q9Y4I1	Unconventional myosin-Va	MYO5A	-0.259653	0.925325
P05787	Keratin, type II cytoskeletal 8	KRT8	0.174196	0.92549
Q9Y2X9	Zinc finger protein 281	ZNF281	-0.283853	0.926186
P10398	Serine/threonine-protein kinase A-Raf	ARAF	0.159946	0.927372
P18669	Phosphoglycerate mutase 1	PGAM1	0.175458	0.927379
O95757	Heat shock 70 kDa protein 4L	HSPA4L	-0.208489	0.927812
Q8IVF7	Formin-like protein 3	FMNL3	0.28741	0.928046
Q96KC8	DnaJ homolog subfamily C member 1	DNAJC1	-0.198208	0.92814
P21675	Transcription initiation factor TFIID subunit 1	TAF1	-0.240358	0.928456
Q14119	Vascular endothelial zinc finger 1	VEZF1	-0.180021	0.928657
Q71UM5	40S ribosomal protein S27-like	RPS27L	0.182909	0.928738
P29966	Myristoylated alanine-rich C-kinase substrate	MARCKS	-0.154623	0.928895
P15880	40S ribosomal protein S2	RPS2	-0.191597	0.928978
Q9Y484	WD repeat domain phosphoinositide-interacting protein 4	WDR45	0.151774	0.929584
Q96S66	Chloride channel CLIC-like protein 1	CLCC1	-0.162127	0.929871
O14981	TATA-binding protein-associated factor 172	BTAF1	-0.160599	0.929981
P05198	Eukaryotic translation initiation factor 2 subunit 1	EIF2S1	-0.156915	0.930082
O95478	Ribosome biogenesis protein NSA2 homolog	NSA2	-0.279396	0.930454
P18621	60S ribosomal protein L17	RPL17	-0.256444	0.930666
Q8N0X7	Spartin	SPART	-0.25611	0.930858
Q9NU22	Midasin	MDN1	0.161053	0.931241
P60468	Protein transport protein Sec61 subunit beta	SEC61B	0.212477	0.931675
Q8N3C0	Activating signal cointegrator 1 complex subunit 3	ASCC3	0.30871	0.931872
Q9Y285	Phenylalanine--tRNA ligase alpha subunit	FARSA	-0.156178	0.931961
Q92890	Ubiquitin recognition factor in ER-associated degradation protein 1	UFD1	-0.17206	0.932108
Q8TAD4	Zinc transporter 5	SLC30A5	0.187853	0.932567
P35613	Basigin	BSG	-0.147088	0.932907
Q8N0Z3	Spindle and centriole-associated protein 1	SPICE1	0.205334	0.932965
P27635	60S ribosomal protein L10	RPL10	-0.372484	0.93329
B2RTY4	Unconventional myosin-IXa	MYO9A	-0.277706	0.933798
P11274	Breakpoint cluster region protein	BCR	-0.224766	0.934446
Q8TE77	Protein phosphatase Slingshot homolog 3	SSH3	0.145595	0.934618
Q6GYQ0	Ral GTPase-activating protein subunit alpha-1	RALGAPA1	0.228292	0.934742
P27816	Microtubule-associated protein 4	MAP4	-0.289812	0.934914
Q8IVM0	Coiled-coil domain-containing protein 50	CCDC50	-0.236504	0.934959
Q9H329	Band 4.1-like protein 4B	EPB41L4B	0.201612	0.935664
Q9UPN3	Microtubule-actin cross-linking factor 1, isoforms 1/2/3/4/5	MACF1	-0.161499	0.936184
Q9BYC9	39S ribosomal protein L20, mitochondrial	MRPL20	0.145844	0.936502
P53985	Monocarboxylate transporter 1	SLC16A1	-0.14547	0.937081
Q7Z434	Mitochondrial antiviral-signaling protein	MAVS	-0.268095	0.937162
P62829	60S ribosomal protein L23	RPL23	0.134251	0.937356
Q9H223	EH domain-containing protein 4	EHD4	0.206511	0.938412
Q9P035	Very-long-chain (3R)-3-hydroxyacyl-CoA dehydratase 3	HACD3	0.135446	0.938726
Q5SW79	Centrosomal protein of 170 kDa	CEP170	-0.221834	0.938949
Q8NI27	THO complex subunit 2	THOC2	-0.181414	0.938984
Q99733	Nucleosome assembly protein 1-like 4	NAP1L4	0.136483	0.939052
P62847	40S ribosomal protein S24	RPS24	-0.130037	0.939442
P15311	Ezrin	EZR	0.171367	0.9396
Q9Y5A9	YTH domain-containing family protein 2	YTHDF2	0.231148	0.940055
P49674	Casein kinase I isoform epsilon	CSNK1E	0.223716	0.940292
O00221	NF-kappa-B inhibitor epsilon	NFKBIE	-0.133772	0.940516
O95202	Mitochondrial proton/calcium exchanger protein	LETM1	0.191433	0.940762
P17029	Zinc finger protein with KRAB and SCAN domains 1	ZKSCAN1	-0.132546	0.940829
P07437	Tubulin beta chain	TUBB	0.169677	0.942044
Q92597	Protein NDRG1	NDRG1	0.154115	0.942109
Q658P3	Metalloreductase STEAP3	STEAP3	-0.278072	0.942121
Q86WX3	Active regulator of SIRT1	RPS19BP1	-0.138929	0.942291
O14530	Thioredoxin domain-containing protein 9	TXNDC9	-0.139747	0.942546
Q9BQ70	Transcription factor 25	TCF25	0.225586	0.942712
Q6DN12	Multiple C2 and transmembrane domain-containing protein 2	MCTP2	0.157264	0.942941
Q96CT7	Coiled-coil domain-containing protein 124	CCDC124	-0.182059	0.943801
P15924	Desmoplakin	DSP	0.377507	0.944544
Q9Y294	Histone chaperone ASF1A	ASF1A	-0.125897	0.945128
Q9UNZ2	NSFL1 cofactor p47	NSFL1C	-0.131792	0.945149
Q15366	Poly(rC)-binding protein 2	PCBP2	-0.146915	0.946301
P42677	40S ribosomal protein S27	RPS27	-0.144226	0.946302
Q6WKZ4	Rab11 family-interacting protein 1	RAB11FIP1	-0.323309	0.946461
Q9Y2Z0	Protein SGT1 homolog	SUGT1	-0.197657	0.946726
P43250	G protein-coupled receptor kinase 6	GRK6	0.160803	0.947057
Q16625	Occludin	OCLN	0.189105	0.947666
P46939	Utrophin	UTRN	-0.138879	0.948406
P09543	2',3'-cyclic-nucleotide 3'-phosphodiesterase	CNP	0.141867	0.948412
P12004	Proliferating cell nuclear antigen	PCNA	-0.145781	0.94856
Q96NE9	FERM domain-containing protein 6	FRMD6	0.175262	0.948713
Q9NP72	Ras-related protein Rab-18	RAB18	0.155348	0.948957
Q53EL6	Programmed cell death protein 4	PDCD4	-0.157494	0.949559
P18615	Negative elongation factor E	NELFE	-0.257046	0.949722
Q00059	Transcription factor A, mitochondrial	TFAM	-0.169531	0.950377
P61221	ATP-binding cassette sub-family E member 1	ABCE1	0.113851	0.950786
Q9H4L5	Oxysterol-binding protein-related protein 3	OSBPL3	-0.311757	0.951799
Q9BZE4	GTP-binding protein 4	GTPBP4	-0.129847	0.951995
Q96EX3	Cytoplasmic dynein 2 intermediate chain 2	DYNC2I2	0.189177	0.952105
O95470	Sphingosine-1-phosphate lyase 1	SGPL1	-0.100498	0.953076
P02786	Transferrin receptor protein 1	TFRC	-0.134184	0.953093
Q8NFQ8	Torsin-1A-interacting protein 2	TOR1AIP2	-0.103076	0.953101
Q9BUF5	Tubulin beta-6 chain	TUBB6	-0.182009	0.953616
Q66PJ3	ADP-ribosylation factor-like protein 6-interacting protein 4	ARL6IP4	-0.212532	0.953635
Q96JH7	Deubiquitinating protein VCPIP1	VCPIP1	0.18845	0.95446
O60884	DnaJ homolog subfamily A member 2	DNAJA2	0.112442	0.954673
P31689	DnaJ homolog subfamily A member 1	DNAJA1	-0.121311	0.955174
P63220	40S ribosomal protein S21	RPS21	0.119082	0.956156
Q9UEY8	Gamma-adducin	ADD3	-0.0941232	0.956166
Q86X95	Corepressor interacting with RBPJ 1	CIR1	-0.152548	0.956281
O75674	TOM1-like protein 1	TOM1L1	0.156126	0.956326
P00492	Hypoxanthine-guanine phosphoribosyltransferase	HPRT1	-0.187845	0.956453
Q7Z739	YTH domain-containing family protein 3	YTHDF3	-0.116385	0.956513
P52429	Diacylglycerol kinase epsilon	DGKE	0.186544	0.957067
O75113	NEDD4-binding protein 1	N4BP1	-0.154946	0.958397
P26038	Moesin	MSN	-0.0906082	0.95865
Q9UPW5	Cytosolic carboxypeptidase 1	AGTPBP1	0.0943284	0.958955
Q9HDC5	Junctophilin-1	JPH1	-0.0908091	0.959693
O43615	Mitochondrial import inner membrane translocase subunit TIM44	TIMM44	-0.086872	0.960122
Q96RL7	Intermembrane lipid transfer protein VPS13A	VPS13A	-0.105874	0.960331
P62701	40S ribosomal protein S4, X isoform	RPS4X	-0.0871328	0.960356
Q9Y450	HBS1-like protein	HBS1L	0.197865	0.960575
O43837	Isocitrate dehydrogenase [NAD] subunit beta, mitochondrial	IDH3B	0.0850518	0.960713
Q9Y6Q3	Zinc finger protein 37 homolog	ZFP37	-0.109149	0.961123
Q07157	Tight junction protein ZO-1	TJP1	-0.263755	0.961149
Q86UW6	NEDD4-binding protein 2	N4BP2	0.115613	0.961322
O15126	Secretory carrier-associated membrane protein 1	SCAMP1	-0.0860064	0.961866
P35612	Beta-adducin	ADD2	0.13209	0.962662
Q9H5V9	STING ER exit protein	STEEP1	-0.103239	0.963082
P30414	NK-tumor recognition protein	NKTR	0.133334	0.963325
Q5JTW2	Centrosomal protein of 78 kDa	CEP78	0.163235	0.963669
Q12792	Twinfilin-1	TWF1	-0.252748	0.963725
Q8IXI1	Mitochondrial Rho GTPase 2	RHOT2	0.100921	0.964003
P62273	40S ribosomal protein S29	RPS29	-0.121419	0.964125
Q9NVI1	Fanconi anemia group I protein	FANCI	0.128347	0.964298
Q96A33	PAT complex subunit CCDC47	CCDC47	0.0938872	0.964461
Q15365	Poly(rC)-binding protein 1	PCBP1	-0.103053	0.964603
P60842	Eukaryotic initiation factor 4A-I	EIF4A1	0.235691	0.964771
Q8WVS4	Cytoplasmic dynein 2 intermediate chain 1	DYNC2I1	-0.238647	0.964943
Q00325	Phosphate carrier protein, mitochondrial	SLC25A3	0.0970296	0.965057
Q9Y508	E3 ubiquitin-protein ligase RNF114	RNF114	0.152024	0.965367
O95433	Activator of 90 kDa heat shock protein ATPase homolog 1	AHSA1	-0.199006	0.965447
Q8WXH0	Nesprin-2	SYNE2	0.092533	0.965719
Q9HD67	Unconventional myosin-X	MYO10	0.110481	0.965822
Q7L014	Probable ATP-dependent RNA helicase DDX46	DDX46	-0.100433	0.965837
Q8TEV9	Guanine nucleotide exchange protein SMCR8	SMCR8	0.114723	0.966255
O43432	Eukaryotic translation initiation factor 4 gamma 3	EIF4G3	-0.137103	0.967341
P50851	Lipopolysaccharide-responsive and beige-like anchor protein	LRBA	0.106686	0.967552
Q9H2J7	Sodium-dependent neutral amino acid transporter B(0)AT2	SLC6A15	-0.287924	0.968001
Q9UER7	Death domain-associated protein 6	DAXX	0.125155	0.968174
O43169	Cytochrome b5 type B	CYB5B	-0.104085	0.968247
P42166	Lamina-associated polypeptide 2, isoform alpha	TMPO	-0.0720862	0.968258
Q96N67	Dedicator of cytokinesis protein 7	DOCK7	-0.097221	0.969013
Q9HB21	Pleckstrin homology domain-containing family A member 1	PLEKHA1	0.0713982	0.969075
Q8TCT9	Minor histocompatibility antigen H13	HM13	-0.0828291	0.969741
Q9NXE8	Pre-mRNA-splicing factor CWC25 homolog	CWC25	-0.110504	0.969907
P21359	Neurofibromin	NF1	-0.0851399	0.969998
P45880	Voltage-dependent anion-selective channel protein 2	VDAC2	0.0672822	0.970051
P23528	Cofilin-1	CFL1	-0.159704	0.970153
Q86SQ0	Pleckstrin homology-like domain family B member 2	PHLDB2	-0.239774	0.970271
Q12923	Tyrosine-protein phosphatase non-receptor type 13	PTPN13	0.0620012	0.971099
Q8TA86	Retinitis pigmentosa 9 protein	RP9	-0.0841078	0.971681
P68363	Tubulin alpha-1B chain	TUBA1B	0.124766	0.971951
Q96RT1	Erbin	ERBIN	0.0703131	0.972079
Q96EY4	Translation machinery-associated protein 16	TMA16	-0.0988126	0.972339
Q9H8W4	Pleckstrin homology domain-containing family F member 2	PLEKHF2	-0.0896196	0.972596
P04843	Dolichyl-diphosphooligosaccharide--protein glycosyltransferase subunit 1	RPN1	-0.0623236	0.97295
Q14160	Protein scribble homolog	SCRIB	0.0815326	0.973088
O75179	Ankyrin repeat domain-containing protein 17	ANKRD17	0.137778	0.973334
P25685	DnaJ homolog subfamily B member 1	DNAJB1	0.15308	0.973354
P06733	Alpha-enolase	ENO1	0.219772	0.97448
Q14738	Serine/threonine-protein phosphatase 2A 56 kDa regulatory subunit delta isoform	PPP2R5D	-0.0553717	0.974737
P27348	14-3-3 protein theta	YWHAQ	0.0926846	0.974928
Q8N5I9	NOP protein chaperone 1	NOPCHAP1	-0.159403	0.975166
P11171	Protein 4.1	EPB41	0.0678745	0.97522
Q96B97	SH3 domain-containing kinase-binding protein 1	SH3KBP1	0.0978186	0.975233
P62330	ADP-ribosylation factor 6	ARF6	-0.146403	0.975337
P06748	Nucleophosmin	NPM1	-0.122882	0.976921
Q9Y2J2	Band 4.1-like protein 3	EPB41L3	0.0752938	0.977003
Q8N5G2	Macoilin	MACO1	0.0676216	0.977626
Q9P273	Teneurin-3	TENM3	-0.0461422	0.978736
Q7Z401	C-myc promoter-binding protein	DENND4A	0.0456345	0.979008
Q9BZF9	Uveal autoantigen with coiled-coil domains and ankyrin repeats	UACA	0.106016	0.979186
O15355	Protein phosphatase 1G	PPM1G	-0.0667804	0.979567
O75940	Survival of motor neuron-related-splicing factor 30	SMNDC1	-0.0911739	0.979574
P30307	M-phase inducer phosphatase 3	CDC25C	-0.0442059	0.979792
Q9H788	SH2 domain-containing protein 4A	SH2D4A	-0.0496795	0.979843
P55327	Tumor protein D52	TPD52	-0.0426741	0.980406
Q9H799	Ciliogenesis and planar polarity effector 1	CPLANE1	-0.0857422	0.980695
O75223	Gamma-glutamylcyclotransferase	GGCT	-0.0431939	0.980971
P00338	L-lactate dehydrogenase A chain	LDHA	0.0414314	0.981287
P29372	DNA-3-methyladenine glycosylase	MPG	-0.0464052	0.981721
Q9Y3Z3	Deoxynucleoside triphosphate triphosphohydrolase SAMHD1	SAMHD1	-0.0717975	0.981813
Q96AG4	Leucine-rich repeat-containing protein 59	LRRC59	0.0496653	0.981869
P62249	40S ribosomal protein S16	RPS16	-0.0542935	0.98293
Q8NC51	Plasminogen activator inhibitor 1 RNA-binding protein	SERBP1	-0.0582413	0.983488
Q14152	Eukaryotic translation initiation factor 3 subunit A	EIF3A	-0.0356804	0.983882
P48444	Coatomer subunit delta	ARCN1	-0.047415	0.984065
Q99816	Tumor susceptibility gene 101 protein	TSG101	-0.0338585	0.984918
Q9UHD1	Cysteine and histidine-rich domain-containing protein 1	CHORDC1	0.0860305	0.985207
Q7Z7L1	Schlafen family member 11	SLFN11	0.0451062	0.985286
A1A4S6	Rho GTPase-activating protein 10	ARHGAP10	0.036535	0.985796
P55209	Nucleosome assembly protein 1-like 1	NAP1L1	-0.0305562	0.985842
Q15678	Tyrosine-protein phosphatase non-receptor type 14	PTPN14	0.0608129	0.98673
Q6P1M0	Long-chain fatty acid transport protein 4	SLC27A4	-0.0300285	0.986826
Q15311	RalA-binding protein 1	RALBP1	-0.0573919	0.986917
Q9BQI0	Allograft inflammatory factor 1-like	AIF1L	0.0631268	0.987504
Q9UPS8	Ankyrin repeat domain-containing protein 26	ANKRD26	0.0796169	0.987965
Q6PML9	Zinc transporter 9	SLC30A9	0.0257346	0.98839
O00203	AP-3 complex subunit beta-1	AP3B1	0.0309047	0.988391
P43487	Ran-specific GTPase-activating protein	RANBP1	0.0948836	0.988853
P54577	Tyrosine--tRNA ligase, cytoplasmic	YARS1	0.0450002	0.989382
Q9BXB4	Oxysterol-binding protein-related protein 11	OSBPL11	0.020565	0.990481
Q9UM54	Unconventional myosin-VI	MYO6	-0.0214348	0.990574
P60981	Destrin	DSTN	-0.0309935	0.990785
O15269	Serine palmitoyltransferase 1	SPTLC1	-0.0203702	0.991024
P33897	ATP-binding cassette sub-family D member 1	ABCD1	-0.0318476	0.991138
Q92616	eIF-2-alpha kinase activator GCN1	GCN1	0.0272864	0.991153
Q8NEN9	PDZ domain-containing protein 8	PDZD8	-0.0360676	0.991452
Q9UBB9	Tuftelin-interacting protein 11	TFIP11	0.0196442	0.991853
Q9NP64	Zinc finger CCHC domain-containing protein 17	ZCCHC17	-0.0252668	0.991986
P98170	E3 ubiquitin-protein ligase XIAP	XIAP	0.0409838	0.992297
P0CAP2	DNA-directed RNA polymerase II subunit GRINL1A	POLR2M	-0.0165709	0.992492
O94876	Transmembrane and coiled-coil domains protein 1	TMCC1	0.0216232	0.992749
Q6PD62	RNA polymerase-associated protein CTR9 homolog	CTR9	0.0196983	0.993054
P13647	Keratin, type II cytoskeletal 5	KRT5	-0.0161648	0.993141
A5YKK6	CCR4-NOT transcription complex subunit 1	CNOT1	-0.0160785	0.993656
P63151	Serine/threonine-protein phosphatase 2A 55 kDa regulatory subunit B alpha isoform	PPP2R2A	0.0136801	0.993688
P33992	DNA replication licensing factor MCM5	MCM5	0.0141197	0.99439
Q15003	Condensin complex subunit 2	NCAPH	0.026623	0.994504
P98172	Ephrin-B1	EFNB1	-0.0130448	0.994569
Q9Y6W5	Wiskott-Aldrich syndrome protein family member 2	WASF2	-0.0119938	0.994614
Q9Y2U8	Inner nuclear membrane protein Man1	LEMD3	0.0115078	0.994886
O43933	Peroxisome biogenesis factor 1	PEX1	-0.0139395	0.995558
Q9BU76	Multiple myeloma tumor-associated protein 2	MMTAG2	-0.019533	0.995695
P36969	Phospholipid hydroperoxide glutathione peroxidase	GPX4	0.0111289	0.995941
P13639	Elongation factor 2	EEF2	0.0303915	0.996368
Q9UKB3	DnaJ homolog subfamily C member 12	DNAJC12	-0.0103841	0.996386
Q9Y5V3	Melanoma-associated antigen D1	MAGED1	0.0107795	0.996467
P61160	Actin-related protein 2	ACTR2	0.00867661	0.99651
P50542	Peroxisomal targeting signal 1 receptor	PEX5	0.00884084	0.996654
P20340	Ras-related protein Rab-6A	RAB6A	0.0134048	0.99677
Q12816	Trophinin	TRO	-0.00723551	0.997751
Q96BZ9	TBC1 domain family member 20	TBC1D20	-0.0097591	0.998313
Q4KMP7	TBC1 domain family member 10B	TBC1D10B	0.00566321	0.998594
Q8TED1	Probable glutathione peroxidase 8	GPX8	0.00418418	0.998719
Q12800	Alpha-globin transcription factor CP2	TFCP2	-0.00467469	0.998962
P11172	Uridine 5'-monophosphate synthase	UMPS	0.000757388	0.999684

## Sheet: Rab1B_SN.vs.control
UniprotID	ProteinDescription	Gene.Name	log2FC	P.Value
Q9H0U4	Ras-related protein Rab-1B	RAB1B	7.17382	1.47628e-10
Q13501	Sequestosome-1	SQSTM1	6.10274	1.87404e-08
Q969G3	SWI/SNF-related matrix-associated actin-dependent regulator of chromatin subfamily E member 1	SMARCE1	6.46486	1.38887e-07
P17066	Heat shock 70 kDa protein 6	HSPA6	6.76561	7.86816e-07
O14531	Dihydropyrimidinase-related protein 4	DPYSL4	-6.47044	8.81322e-07
Q96Q05	Trafficking protein particle complex subunit 9	TRAPPC9	5.87827	8.82258e-07
Q9BTC0	Death-inducer obliterator 1	DIDO1	4.8506	5.30843e-06
Q9UBB9	Tuftelin-interacting protein 11	TFIP11	5.13485	6.65336e-06
Q8IWR0	Zinc finger CCCH domain-containing protein 7A	ZC3H7A	5.12241	9.39989e-06
P61024	Cyclin-dependent kinases regulatory subunit 1	CKS1B	5.87688	1.00931e-05
P63208	S-phase kinase-associated protein 1	SKP1	4.1095	1.1413e-05
Q9UHD2	Serine/threonine-protein kinase TBK1	TBK1	-5.12306	1.51098e-05
P30086	Phosphatidylethanolamine-binding protein 1	PEBP1	-5.51153	1.62602e-05
Q9HCK8	Chromodomain-helicase-DNA-binding protein 8	CHD8	4.61102	1.6483e-05
Q5JPE7	Nodal modulator 2	NOMO2	8.58185	1.82907e-05
P38117	Electron transfer flavoprotein subunit beta	ETFB	-5.45496	2.75206e-05
O94964	Protein SOGA1	SOGA1	-4.20437	3.07833e-05
Q32NB8	CDP-diacylglycerol--glycerol-3-phosphate 3-phosphatidyltransferase, mitochondrial	PGS1	-4.34127	3.80416e-05
Q9C0H5	Rho GTPase-activating protein 39	ARHGAP39	-4.6515	4.31356e-05
Q8TEH3	DENN domain-containing protein 1A	DENND1A	4.14896	4.35444e-05
O00303	Eukaryotic translation initiation factor 3 subunit F	EIF3F	5.20943	4.5482e-05
Q71F23	Centromere protein U	CENPU	5.04648	5.72689e-05
Q9UMS4	Pre-mRNA-processing factor 19	PRPF19	4.83195	5.81032e-05
Q9BRK5	45 kDa calcium-binding protein	SDF4	4.87378	5.99851e-05
P0DMV9	Heat shock 70 kDa protein 1B	HSPA1B	3.61068	6.14945e-05
Q9NUG6	p53 and DNA damage-regulated protein 1	PDRG1	4.47344	6.44754e-05
Q9Y2L5	Trafficking protein particle complex subunit 8	TRAPPC8	4.51462	6.52026e-05
P11142	Heat shock cognate 71 kDa protein	HSPA8	2.96923	6.889e-05
Q92928	Putative Ras-related protein Rab-1C	RAB1C	5.62617	7.08396e-05
P10244	Myb-related protein B	MYBL2	4.30508	7.61853e-05
P55036	26S proteasome non-ATPase regulatory subunit 4	PSMD4	3.02092	0.000106069
A0JNW5	UHRF1-binding protein 1-like	UHRF1BP1L	4.72559	0.000117728
Q9Y3B4	Splicing factor 3B subunit 6	SF3B6	6.38832	0.000120158
Q15717	ELAV-like protein 1	ELAVL1	4.09999	0.000228778
Q7L311	Armadillo repeat-containing X-linked protein 2	ARMCX2	-4.8076	0.000283495
Q8TB36	Ganglioside-induced differentiation-associated protein 1	GDAP1	-4.4231	0.000320237
P98175	RNA-binding protein 10	RBM10	3.94373	0.000325212
Q14790	Caspase-8	CASP8	-4.61195	0.000339156
P52306	Rap1 GTPase-GDP dissociation stimulator 1	RAP1GDS1	5.60018	0.000377299
P50990	T-complex protein 1 subunit theta	CCT8	3.02929	0.000431395
P82094	TATA element modulatory factor	TMF1	-4.46338	0.000449057
P54727	UV excision repair protein RAD23 homolog B	RAD23B	5.87616	0.000457938
P43686	26S proteasome regulatory subunit 6B	PSMC4	4.20717	0.000495199
Q07955	Serine/arginine-rich splicing factor 1	SRSF1	4.59387	0.00051442
P51571	Translocon-associated protein subunit delta	SSR4	5.77013	0.000659194
Q16658	Fascin	FSCN1	4.29894	0.000780182
Q6W2J9	BCL-6 corepressor	BCOR	4.5914	0.000986667
P48553	Trafficking protein particle complex subunit 10	TRAPPC10	3.43356	0.00102585
E9PAV3	Nascent polypeptide-associated complex subunit alpha, muscle-specific form	NACA	3.46335	0.00103369
Q01995	Transgelin	TAGLN	-4.38364	0.00109506
Q9NPH2	Inositol-3-phosphate synthase 1	ISYNA1	-5.44721	0.00109934
P00533	Epidermal growth factor receptor	EGFR	-5.02144	0.00113142
Q9BQE4	Selenoprotein S	SELENOS	3.97241	0.00115163
Q9BSL1	Ubiquitin-associated domain-containing protein 1	UBAC1	5.01282	0.00115624
Q99640	Membrane-associated tyrosine- and threonine-specific cdc2-inhibitory kinase	PKMYT1	-3.88018	0.00126926
Q9P273	Teneurin-3	TENM3	3.81449	0.00138325
O94763	Unconventional prefoldin RPB5 interactor 1	URI1	4.55117	0.00151089
P31948	Stress-induced-phosphoprotein 1	STIP1	2.2771	0.00153365
O95817	BAG family molecular chaperone regulator 3	BAG3	2.34065	0.00156528
Q6NSI4	RPA-related protein RADX	RADX	3.62719	0.00174695
Q9UHX1	Poly(U)-binding-splicing factor PUF60	PUF60	3.77631	0.00187922
Q2TAL8	Transcriptional regulator QRICH1	QRICH1	2.8835	0.00195537
P50502	Hsc70-interacting protein	ST13	2.43029	0.00196914
P54132	Bloom syndrome protein	BLM	3.70158	0.0019785
Q9P021	Cysteine-rich PDZ-binding protein	CRIPT	-5.7854	0.00229848
Q05086	Ubiquitin-protein ligase E3A	UBE3A	3.44706	0.00241363
Q13263	Transcription intermediary factor 1-beta	TRIM28	5.22075	0.00247356
Q562F6	Shugoshin 2	SGO2	-4.65862	0.00252613
Q9NWS0	PIH1 domain-containing protein 1	PIH1D1	3.01796	0.00259004
P17987	T-complex protein 1 subunit alpha	TCP1	3.02923	0.00272696
Q9UKK9	ADP-sugar pyrophosphatase	NUDT5	-3.88239	0.00280342
P78347	General transcription factor II-I	GTF2I	3.57385	0.00307363
Q8IWA4	Mitofusin-1	MFN1	-3.14356	0.00311737
Q9NPA0	ER membrane protein complex subunit 7	EMC7	3.17925	0.00322546
P08238	Heat shock protein HSP 90-beta	HSP90AB1	2.10207	0.0033414
P80303	Nucleobindin-2	NUCB2	3.48449	0.00343886
Q15293	Reticulocalbin-1	RCN1	2.03621	0.00344512
Q8N328	PiggyBac transposable element-derived protein 3	PGBD3	-3.45801	0.00350066
Q15393	Splicing factor 3B subunit 3	SF3B3	4.29358	0.00358426
Q9Y6J0	Calcineurin-binding protein cabin-1	CABIN1	-3.64139	0.00379367
Q8NI08	Nuclear receptor coactivator 7	NCOA7	-3.85457	0.00380628
A3KN83	Protein strawberry notch homolog 1	SBNO1	4.52877	0.00380838
Q9NRV9	Heme-binding protein 1	HEBP1	-3.07105	0.00392068
Q01581	Hydroxymethylglutaryl-CoA synthase, cytoplasmic	HMGCS1	4.4065	0.00397245
P29353	SHC-transforming protein 1	SHC1	-3.95521	0.00400572
P17980	26S proteasome regulatory subunit 6A	PSMC3	2.75718	0.00404387
P27824	Calnexin	CANX	2.40464	0.00407698
Q9UHV9	Prefoldin subunit 2	PFDN2	3.64618	0.00407996
Q8WUK0	Phosphatidylglycerophosphatase and protein-tyrosine phosphatase 1	PTPMT1	3.88803	0.00409222
P25786	Proteasome subunit alpha type-1	PSMA1	3.77565	0.00423425
P53990	IST1 homolog	IST1	-4.98204	0.00438519
P46100	Transcriptional regulator ATRX	ATRX	-3.62313	0.00461196
Q6P6B1	Glutamate-rich protein 5	ERICH5	-2.364	0.00472581
Q9H3P2	Negative elongation factor A	NELFA	3.60702	0.00479066
P31689	DnaJ homolog subfamily A member 1	DNAJA1	2.65945	0.0049175
Q9Y6A9	Signal peptidase complex subunit 1	SPCS1	3.90189	0.00506534
P12956	X-ray repair cross-complementing protein 6	XRCC6	3.28066	0.00564372
Q86UB9	Transmembrane protein 135	TMEM135	-2.22703	0.00573667
O14776	Transcription elongation regulator 1	TCERG1	3.82119	0.00574408
Q7Z589	BRCA2-interacting transcriptional repressor EMSY	EMSY	3.74691	0.0058078
P25685	DnaJ homolog subfamily B member 1	DNAJB1	2.13913	0.00590786
Q8IV38	Ankyrin repeat and MYND domain-containing protein 2	ANKMY2	-4.67463	0.00610497
O95782	AP-2 complex subunit alpha-1	AP2A1	4.47706	0.0061768
Q9UHI6	Probable ATP-dependent RNA helicase DDX20	DDX20	4.66746	0.00622371
P08621	U1 small nuclear ribonucleoprotein 70 kDa	SNRNP70	5.21537	0.00647318
Q96HU1	Small G protein signaling modulator 3	SGSM3	-4.31237	0.00686102
P13984	General transcription factor IIF subunit 2	GTF2F2	2.71437	0.00731262
P52292	Importin subunit alpha-1	KPNA2	3.92719	0.00767892
Q6KB66	Keratin, type II cytoskeletal 80	KRT80	-4.12059	0.00802059
Q08188	Protein-glutamine gamma-glutamyltransferase E	TGM3	-3.26225	0.00821903
Q86XP3	ATP-dependent RNA helicase DDX42	DDX42	2.58	0.0083759
Q9Y3D7	Mitochondrial import inner membrane translocase subunit TIM16	PAM16	-2.43999	0.00850485
Q8NAN2	Mitoguardin 1	MIGA1	-3.46285	0.00863569
Q16584	Mitogen-activated protein kinase kinase kinase 11	MAP3K11	-2.65201	0.00895298
P06753	Tropomyosin alpha-3 chain	TPM3	4.2172	0.00954892
Q96AQ6	Pre-B-cell leukemia transcription factor-interacting protein 1	PBXIP1	-2.99806	0.00982984
P57105	Synaptojanin-2-binding protein	SYNJ2BP	-3.48661	0.0100505
Q9H3S7	Tyrosine-protein phosphatase non-receptor type 23	PTPN23	-3.44012	0.0101776
Q13123	Protein Red	IK	2.47666	0.0103028
Q6NZI2	Caveolae-associated protein 1	CAVIN1	4.42281	0.0103887
Q14517	Protocadherin Fat 1	FAT1	2.54098	0.0104475
O75113	NEDD4-binding protein 1	N4BP1	2.38507	0.0109266
Q9ULG6	Cell cycle progression protein 1	CCPG1	2.51268	0.0109846
P49368	T-complex protein 1 subunit gamma	CCT3	2.45752	0.0110358
Q9Y4H2	Insulin receptor substrate 2	IRS2	-3.64533	0.0111538
Q2PPJ7	Ral GTPase-activating protein subunit alpha-2	RALGAPA2	3.34318	0.0112688
Q9BY44	Eukaryotic translation initiation factor 2A	EIF2A	-2.92593	0.0112757
Q96CP2	FLYWCH family member 2	FLYWCH2	2.96695	0.0113621
Q02413	Desmoglein-1	DSG1	-4.26273	0.0113737
P50213	Isocitrate dehydrogenase [NAD] subunit alpha, mitochondrial	IDH3A	5.96261	0.0118832
Q68D10	Protein SPT2 homolog	SPTY2D1	3.68604	0.0119057
P31350	Ribonucleoside-diphosphate reductase subunit M2	RRM2	2.60717	0.0123027
Q9C0D5	Protein TANC1	TANC1	-2.92187	0.0125091
Q9UJY1	Heat shock protein beta-8	HSPB8	5.12771	0.0125792
Q9UQE7	Structural maintenance of chromosomes protein 3	SMC3	2.75358	0.0128468
P15531	Nucleoside diphosphate kinase A	NME1	-3.99738	0.0128815
Q9H9A6	Leucine-rich repeat-containing protein 40	LRRC40	-2.74955	0.0129657
P41252	Isoleucine--tRNA ligase, cytoplasmic	IARS1	4.8353	0.0130067
A0JLT2	Mediator of RNA polymerase II transcription subunit 19	MED19	-3.70898	0.0136167
O75152	Zinc finger CCCH domain-containing protein 11A	ZC3H11A	3.08087	0.0140916
Q9BZF2	Oxysterol-binding protein-related protein 7	OSBPL7	-3.21495	0.0143903
P04181	Ornithine aminotransferase, mitochondrial	OAT	3.24556	0.0157414
O95487	Protein transport protein Sec24B	SEC24B	-2.93387	0.0157706
P41236	Protein phosphatase inhibitor 2	PPP1R2	-4.12234	0.0164406
O15357	Phosphatidylinositol 3,4,5-trisphosphate 5-phosphatase 2	INPPL1	-4.00094	0.016525
Q9BRZ2	E3 ubiquitin-protein ligase TRIM56	TRIM56	-3.35799	0.0165946
Q9BT25	HAUS augmin-like complex subunit 8	HAUS8	3.94792	0.0166197
Q5JWF2	Guanine nucleotide-binding protein G(s) subunit alpha isoforms XLas	GNAS	2.58465	0.0166863
O75161	Nephrocystin-4	NPHP4	-3.10137	0.0168115
Q9UNE7	E3 ubiquitin-protein ligase CHIP	STUB1	2.37958	0.0172981
Q5VUA4	Zinc finger protein 318	ZNF318	2.73487	0.0178758
O43824	Putative GTP-binding protein 6	GTPBP6	4.45704	0.0185846
Q9H2P0	Activity-dependent neuroprotector homeobox protein	ADNP	2.6763	0.0186074
Q15545	Transcription initiation factor TFIID subunit 7	TAF7	2.24161	0.019025
Q8NHQ8	Ras association domain-containing protein 8	RASSF8	3.21173	0.0198866
Q06546	GA-binding protein alpha chain	GABPA	2.16566	0.0205935
O00170	AH receptor-interacting protein	AIP	2.2295	0.0206338
Q13637	Ras-related protein Rab-32	RAB32	4.10497	0.0209991
Q9ULC3	Ras-related protein Rab-23	RAB23	-3.49382	0.0214651
O95400	CD2 antigen cytoplasmic tail-binding protein 2	CD2BP2	2.73749	0.0221895
Q8N573	Oxidation resistance protein 1	OXR1	-2.45893	0.022265
P05387	60S acidic ribosomal protein P2	RPLP2	1.88834	0.0224059
Q9BT92	Trichoplein keratin filament-binding protein	TCHP	-2.88178	0.0230803
O00522	Krev interaction trapped protein 1	KRIT1	-2.57763	0.0235293
P78527	DNA-dependent protein kinase catalytic subunit	PRKDC	1.9756	0.0235862
P21127	Cyclin-dependent kinase 11B	CDK11B	2.70401	0.0250751
Q9Y508	E3 ubiquitin-protein ligase RNF114	RNF114	2.04425	0.0260666
Q9Y295	Developmentally-regulated GTP-binding protein 1	DRG1	3.04528	0.0261822
P62906	60S ribosomal protein L10a	RPL10A	2.92521	0.0262797
P39880	Homeobox protein cut-like 1	CUX1	2.61186	0.0264198
Q99816	Tumor susceptibility gene 101 protein	TSG101	3.19213	0.0275282
Q969Z0	FAST kinase domain-containing protein 4	TBRG4	4.9559	0.0278142
P55884	Eukaryotic translation initiation factor 3 subunit B	EIF3B	2.04216	0.0283984
Q5VTR2	E3 ubiquitin-protein ligase BRE1A	RNF20	2.65018	0.0285234
O75674	TOM1-like protein 1	TOM1L1	2.04228	0.0287669
Q9H082	Ras-related protein Rab-33B	RAB33B	-3.62718	0.0295982
P18615	Negative elongation factor E	NELFE	1.80954	0.0297889
Q14CB8	Rho GTPase-activating protein 19	ARHGAP19	2.86398	0.0301665
P40227	T-complex protein 1 subunit zeta	CCT6A	2.02757	0.0304117
Q8NBA8	tRNA-uridine aminocarboxypropyltransferase 2	DTWD2	3.36946	0.030768
P19367	Hexokinase-1	HK1	-2.10692	0.0308668
Q9UKT5	F-box only protein 4	FBXO4	-3.41782	0.0314168
P14209	CD99 antigen	CD99	-2.13816	0.0323369
Q9BUQ8	Probable ATP-dependent RNA helicase DDX23	DDX23	2.94522	0.0327941
Q9H6T3	RNA polymerase II-associated protein 3	RPAP3	2.24949	0.0333027
Q9UJY5	ADP-ribosylation factor-binding protein GGA1	GGA1	3.40976	0.0335397
Q96BZ9	TBC1 domain family member 20	TBC1D20	1.99844	0.0336524
P51610	Host cell factor 1	HCFC1	1.99899	0.0339006
P41091	Eukaryotic translation initiation factor 2 subunit 3	EIF2S3	2.24773	0.0340012
Q96PY6	Serine/threonine-protein kinase Nek1	NEK1	-3.0224	0.0348335
Q9NP73	Putative bifunctional UDP-N-acetylglucosamine transferase and deubiquitinase ALG13	ALG13	-2.86583	0.0351295
Q8IXI2	Mitochondrial Rho GTPase 1	RHOT1	-4.92292	0.035398
Q9NZL4	Hsp70-binding protein 1	HSPBP1	2.391	0.0357268
Q99707	Methionine synthase	MTR	2.2971	0.0359151
Q8TEW8	Partitioning defective 3 homolog B	PARD3B	-2.50551	0.0369389
P78371	T-complex protein 1 subunit beta	CCT2	2.31893	0.0373296
Q92917	G-patch domain and KOW motifs-containing protein	GPKOW	2.18732	0.0379765
Q8N157	Jouberin	AHI1	-2.77158	0.0382007
Q9Y2K5	R3H domain-containing protein 2	R3HDM2	2.87939	0.0388499
Q5VZK9	F-actin-uncapping protein LRRC16A	CARMIL1	-2.39698	0.0389214
P02545	Prelamin-A/C	LMNA	-3.00974	0.0389841
Q15418	Ribosomal protein S6 kinase alpha-1	RPS6KA1	-2.49622	0.0391933
Q7Z3E2	Coiled-coil domain-containing protein 186	CCDC186	2.33061	0.0400224
P61221	ATP-binding cassette sub-family E member 1	ABCE1	2.49628	0.0403716
P62820	Ras-related protein Rab-1A	RAB1A	2.56488	0.0408899
P19447	General transcription and DNA repair factor IIH helicase subunit XPB	ERCC3	2.60624	0.0414921
O43242	26S proteasome non-ATPase regulatory subunit 3	PSMD3	1.9227	0.0426657
Q6P4R8	Nuclear factor related to kappa-B-binding protein	NFRKB	2.24911	0.0432416
P14314	Glucosidase 2 subunit beta	PRKCSH	2.23749	0.043442
Q9NVM4	Protein arginine N-methyltransferase 7	PRMT7	-2.49792	0.0436983
P17844	Probable ATP-dependent RNA helicase DDX5	DDX5	2.134	0.0441859
Q8WUM4	Programmed cell death 6-interacting protein	PDCD6IP	-2.30211	0.0446021
P36578	60S ribosomal protein L4	RPL4	2.87948	0.0447602
Q16850	Lanosterol 14-alpha demethylase	CYP51A1	3.02279	0.0449996
Q9Y294	Histone chaperone ASF1A	ASF1A	3.21665	0.0450661
A0A8I5KQE6	Ribosomal protein SA pseudogene 58	RPSAP58	1.86866	0.0452257
P28340	DNA polymerase delta catalytic subunit	POLD1	2.7152	0.045898
Q8IWZ8	SURP and G-patch domain-containing protein 1	SUGP1	2.1374	0.0463154
Q9BVW5	TIMELESS-interacting protein	TIPIN	2.34864	0.047028
P26599	Polypyrimidine tract-binding protein 1	PTBP1	3.038	0.0475373
O75116	Rho-associated protein kinase 2	ROCK2	-2.22777	0.0479265
P32969	60S ribosomal protein L9	RPL9P9	2.55539	0.0481448
Q99873	Protein arginine N-methyltransferase 1	PRMT1	-4.92508	0.0498458
O75386	Tubby-related protein 3	TULP3	3.96993	0.0501046
Q9Y265	RuvB-like 1	RUVBL1	1.9199	0.050418
Q99615	DnaJ homolog subfamily C member 7	DNAJC7	2.35146	0.0505191
O75821	Eukaryotic translation initiation factor 3 subunit G	EIF3G	1.73966	0.05058
P25098	Beta-adrenergic receptor kinase 1	GRK2	-3.99842	0.0518198
Q9BZL4	Protein phosphatase 1 regulatory subunit 12C	PPP1R12C	-4.28214	0.0532566
Q9HAU0	Pleckstrin homology domain-containing family A member 5	PLEKHA5	-2.59202	0.0532924
Q9Y230	RuvB-like 2	RUVBL2	1.99336	0.0533468
O00622	CCN family member 1	CCN1	2.86559	0.0542975
P48643	T-complex protein 1 subunit epsilon	CCT5	1.80141	0.0545035
P62195	26S proteasome regulatory subunit 8	PSMC5	2.13197	0.05523
P13010	X-ray repair cross-complementing protein 5	XRCC5	2.03349	0.0553467
P63244	Receptor of activated protein C kinase 1	RACK1	1.71179	0.0568204
Q12933	TNF receptor-associated factor 2	TRAF2	-2.60361	0.0574057
Q4V328	GRIP1-associated protein 1	GRIPAP1	-2.07986	0.0574771
Q13049	E3 ubiquitin-protein ligase TRIM32	TRIM32	2.08748	0.0585584
P04792	Heat shock protein beta-1	HSPB1	1.95106	0.0589782
P62244	40S ribosomal protein S15a	RPS15A	2.28264	0.0590182
Q15652	Probable JmjC domain-containing histone demethylation protein 2C	JMJD1C	2.05345	0.0593053
Q9Y2W2	WW domain-binding protein 11	WBP11	2.53915	0.059383
P52701	DNA mismatch repair protein Msh6	MSH6	2.10957	0.0595227
Q9Y3I0	RNA-splicing ligase RtcB homolog	RTCB	2.68924	0.0600033
O95070	Protein YIF1A	YIF1A	-2.86521	0.0600619
P62330	ADP-ribosylation factor 6	ARF6	1.71368	0.0610689
Q9UKM7	Endoplasmic reticulum mannosyl-oligosaccharide 1,2-alpha-mannosidase	MAN1B1	2.58179	0.0614831
Q03001	Dystonin	DST	-2.01959	0.0621266
Q9BVV7	Mitochondrial import inner membrane translocase subunit Tim21	TIMM21	-2.31319	0.0621365
P05166	Propionyl-CoA carboxylase beta chain, mitochondrial	PCCB	-3.16838	0.0623125
Q02880	DNA topoisomerase 2-beta	TOP2B	2.34028	0.0678825
Q15233	Non-POU domain-containing octamer-binding protein	NONO	1.83457	0.0683314
P40616	ADP-ribosylation factor-like protein 1	ARL1	2.26219	0.0687551
P35606	Coatomer subunit beta'	COPB2	1.61157	0.0703806
Q02790	Peptidyl-prolyl cis-trans isomerase FKBP4	FKBP4	1.83296	0.0704541
P60660	Myosin light polypeptide 6	MYL6	2.38386	0.07095
Q96KP1	Exocyst complex component 2	EXOC2	2.55916	0.0714545
Q9HCL2	Glycerol-3-phosphate acyltransferase 1, mitochondrial	GPAM	-2.04042	0.0715734
O14545	TRAF-type zinc finger domain-containing protein 1	TRAFD1	2.4172	0.0716908
Q9NR46	Endophilin-B2	SH3GLB2	-2.47507	0.0718092
P54577	Tyrosine--tRNA ligase, cytoplasmic	YARS1	1.77589	0.0722115
O95218	Zinc finger Ran-binding domain-containing protein 2	ZRANB2	2.43566	0.0737788
Q96QE5	Transcription elongation factor, mitochondrial	TEFM	3.56988	0.0740236
P60709	Actin, cytoplasmic 1	ACTB	2.21412	0.0742718
Q13283	Ras GTPase-activating protein-binding protein 1	G3BP1	1.94769	0.0761613
Q8WUQ7	Cactin	CACTIN	2.21645	0.077801
Q9HAS0	Protein Njmu-R1	C17orf75	-2.84024	0.0786624
Q8NBF6	Late secretory pathway protein AVL9 homolog	AVL9	-2.32146	0.0810683
Q08945	FACT complex subunit SSRP1	SSRP1	1.69757	0.0811178
Q8NF37	Lysophosphatidylcholine acyltransferase 1	LPCAT1	-2.86246	0.0857047
Q06787	Synaptic functional regulator FMR1	FMR1	-2.29796	0.0857987
Q8N3X1	Formin-binding protein 4	FNBP4	2.07713	0.0863161
Q15029	116 kDa U5 small nuclear ribonucleoprotein component	EFTUD2	1.7335	0.0874938
Q07864	DNA polymerase epsilon catalytic subunit A	POLE	1.98001	0.0875463
P27797	Calreticulin	CALR	1.6831	0.0877488
Q9P291	Armadillo repeat-containing X-linked protein 1	ARMCX1	-2.00188	0.0902992
P23634	Plasma membrane calcium-transporting ATPase 4	ATP2B4	-2.03679	0.0914242
Q5T5C0	Syntaxin-binding protein 5	STXBP5	-3.16059	0.0930983
P30419	Glycylpeptide N-tetradecanoyltransferase 1	NMT1	1.9616	0.0931384
P17029	Zinc finger protein with KRAB and SCAN domains 1	ZKSCAN1	-2.57139	0.093197
Q9Y5Q8	General transcription factor 3C polypeptide 5	GTF3C5	1.60808	0.093341
Q9UPQ0	LIM and calponin homology domains-containing protein 1	LIMCH1	-2.29237	0.0936341
Q14157	Ubiquitin-associated protein 2-like	UBAP2L	2.04773	0.0963973
Q16630	Cleavage and polyadenylation specificity factor subunit 6	CPSF6	1.85196	0.096525
Q9Y613	FH1/FH2 domain-containing protein 1	FHOD1	-2.62819	0.0973987
P08670	Vimentin	VIM	2.04214	0.0981068
O94955	Rho-related BTB domain-containing protein 3	RHOBTB3	-2.43438	0.0996675
Q86Y56	Dynein axonemal assembly factor 5	DNAAF5	2.40169	0.0998149
Q8IVW6	AT-rich interactive domain-containing protein 3B	ARID3B	1.85796	0.100706
Q9Y314	Nitric oxide synthase-interacting protein	NOSIP	2.41305	0.101237
Q15691	Microtubule-associated protein RP/EB family member 1	MAPRE1	-2.68216	0.102021
Q13435	Splicing factor 3B subunit 2	SF3B2	1.78642	0.102445
Q9Y5K3	Choline-phosphate cytidylyltransferase B	PCYT1B	1.71032	0.103289
P57737	Coronin-7	CORO7	-1.69684	0.10353
O75190	DnaJ homolog subfamily B member 6	DNAJB6	1.93107	0.105797
Q99741	Cell division control protein 6 homolog	CDC6	2.25655	0.107448
P05141	ADP/ATP translocase 2	SLC25A5	1.73445	0.107466
Q9H1X3	DnaJ homolog subfamily C member 25	DNAJC25	-4.09571	0.108056
P50749	Ras association domain-containing protein 2	RASSF2	-2.04054	0.109615
Q9H7C9	Mth938 domain-containing protein	AAMDC	-2.03666	0.110075
Q96S55	ATPase WRNIP1	WRNIP1	2.89981	0.111543
Q12959	Disks large homolog 1	DLG1	-1.45902	0.111647
Q9HB71	Calcyclin-binding protein	CACYBP	1.55204	0.112921
Q969V5	Mitochondrial ubiquitin ligase activator of NFKB 1	MUL1	-1.61002	0.11786
P20042	Eukaryotic translation initiation factor 2 subunit 2	EIF2S2	1.84347	0.117911
Q56NI9	N-acetyltransferase ESCO2	ESCO2	-2.37594	0.117955
Q9Y6B6	GTP-binding protein SAR1b	SAR1B	-2.40139	0.12003
Q8N3F8	MICAL-like protein 1	MICALL1	-2.80549	0.121321
Q99996	A-kinase anchor protein 9	AKAP9	-1.96914	0.122276
Q9NYV4	Cyclin-dependent kinase 12	CDK12	1.95493	0.122347
O95793	Double-stranded RNA-binding protein Staufen homolog 1	STAU1	1.69232	0.123618
Q15437	Protein transport protein Sec23B	SEC23B	2.4732	0.124974
Q8IXH7	Negative elongation factor C/D	NELFCD	2.14042	0.125073
P06493	Cyclin-dependent kinase 1	CDK1	1.5605	0.125884
P52434	DNA-directed RNA polymerases I, II, and III subunit RPABC3	POLR2H	2.15244	0.126812
Q8TDB8	Solute carrier family 2, facilitated glucose transporter member 14	SLC2A14	-1.9424	0.130147
Q9H5V9	STING ER exit protein	STEEP1	1.63486	0.130216
Q9UL40	Zinc finger protein 346	ZNF346	2.03982	0.130893
P52272	Heterogeneous nuclear ribonucleoprotein M	HNRNPM	1.99298	0.132056
Q9UQB8	Brain-specific angiogenesis inhibitor 1-associated protein 2	BAIAP2	1.83759	0.133247
Q9H8Y8	Golgi reassembly-stacking protein 2	GORASP2	-1.60198	0.133715
Q92625	Ankyrin repeat and SAM domain-containing protein 1A	ANKS1A	-1.56562	0.135234
Q13206	Probable ATP-dependent RNA helicase DDX10	DDX10	2.15096	0.135695
P52565	Rho GDP-dissociation inhibitor 1	ARHGDIA	2.14223	0.136287
P35268	60S ribosomal protein L22	RPL22	2.14374	0.136459
Q9GZR2	RNA exonuclease 4	REXO4	2.19587	0.136924
Q92620	Pre-mRNA-splicing factor ATP-dependent RNA helicase PRP16	DHX38	1.77702	0.137307
Q9GZZ9	Ubiquitin-like modifier-activating enzyme 5	UBA5	-3.11804	0.138952
Q9H2J4	Phosducin-like protein 3	PDCL3	1.92806	0.139833
O43175	D-3-phosphoglycerate dehydrogenase	PHGDH	1.51752	0.141634
Q13310	Polyadenylate-binding protein 4	PABPC4	1.55465	0.141721
P54886	Delta-1-pyrroline-5-carboxylate synthase	ALDH18A1	-1.65294	0.142292
P43307	Translocon-associated protein subunit alpha	SSR1	1.50557	0.143487
Q9HBH5	Retinol dehydrogenase 14	RDH14	-1.75595	0.143881
P09651	Heterogeneous nuclear ribonucleoprotein A1	HNRNPA1	1.59056	0.145006
P46777	60S ribosomal protein L5	RPL5	1.74526	0.146301
Q00610	Clathrin heavy chain 1	CLTC	2.18048	0.146458
P05165	Propionyl-CoA carboxylase alpha chain, mitochondrial	PCCA	-1.8675	0.147873
Q07812	Apoptosis regulator BAX	BAX	-1.5409	0.152404
Q9H0P0	Cytosolic 5'-nucleotidase 3A	NT5C3A	-1.54307	0.152798
P30414	NK-tumor recognition protein	NKTR	-1.5272	0.15312
Q13535	Serine/threonine-protein kinase ATR	ATR	1.69711	0.1541
P30520	Adenylosuccinate synthetase isozyme 2	ADSS2	1.86545	0.155054
Q9GZZ1	N-alpha-acetyltransferase 50	NAA50	1.68512	0.15509
Q96RG2	PAS domain-containing serine/threonine-protein kinase	PASK	2.0615	0.156833
Q16527	Cysteine and glycine-rich protein 2	CSRP2	-2.56853	0.157492
P27338	Amine oxidase [flavin-containing] B	MAOB	-1.88851	0.157761
Q9UL54	Serine/threonine-protein kinase TAO2	TAOK2	-2.57581	0.157813
Q6P2H3	Centrosomal protein of 85 kDa	CEP85	1.64865	0.157841
Q14596	Next to BRCA1 gene 1 protein	NBR1	1.81325	0.158088
O95816	BAG family molecular chaperone regulator 2	BAG2	1.43885	0.158249
Q14195	Dihydropyrimidinase-related protein 3	DPYSL3	-1.5013	0.158934
P11172	Uridine 5'-monophosphate synthase	UMPS	1.77194	0.15995
Q9NZN5	Rho guanine nucleotide exchange factor 12	ARHGEF12	-1.66441	0.160757
Q6DD87	Zinc finger protein 787	ZNF787	-2.07872	0.161791
P19013	Keratin, type II cytoskeletal 4	KRT4	-2.16219	0.161877
Q8WW12	PEST proteolytic signal-containing nuclear protein	PCNP	1.48492	0.162763
P50991	T-complex protein 1 subunit delta	CCT4	1.95255	0.163295
Q8TAF3	WD repeat-containing protein 48	WDR48	1.5512	0.165856
Q01780	Exosome component 10	EXOSC10	1.87043	0.165918
Q14145	Kelch-like ECH-associated protein 1	KEAP1	-1.60124	0.166377
O75533	Splicing factor 3B subunit 1	SF3B1	1.5815	0.166627
Q9UIQ6	Leucyl-cystinyl aminopeptidase	LNPEP	-1.90689	0.166722
Q52LW3	Rho GTPase-activating protein 29	ARHGAP29	2.12485	0.167488
P30876	DNA-directed RNA polymerase II subunit RPB2	POLR2B	2.19045	0.167687
Q96BX8	MOB kinase activator 3A	MOB3A	-2.12705	0.167873
Q9BXS6	Nucleolar and spindle-associated protein 1	NUSAP1	1.80574	0.168351
O75694	Nuclear pore complex protein Nup155	NUP155	1.52553	0.168408
Q2M1P5	Kinesin-like protein KIF7	KIF7	1.9105	0.170058
Q13617	Cullin-2	CUL2	-1.5368	0.17091
Q8N684	Cleavage and polyadenylation specificity factor subunit 7	CPSF7	2.03877	0.175055
Q01081	Splicing factor U2AF 35 kDa subunit	U2AF1	1.6518	0.178961
Q9UNZ2	NSFL1 cofactor p47	NSFL1C	1.59152	0.180619
Q9NRX1	RNA-binding protein PNO1	PNO1	-1.86841	0.18134
P62263	40S ribosomal protein S14	RPS14	1.9032	0.186115
P12004	Proliferating cell nuclear antigen	PCNA	1.53395	0.186326
Q9Y426	C2 domain-containing protein 2	C2CD2	-2.32562	0.186494
P30044	Peroxiredoxin-5, mitochondrial	PRDX5	1.58075	0.187978
P29317	Ephrin type-A receptor 2	EPHA2	1.53883	0.190579
P04049	RAF proto-oncogene serine/threonine-protein kinase	RAF1	-1.72602	0.192371
O75874	Isocitrate dehydrogenase [NADP] cytoplasmic	IDH1	-2.01722	0.19374
Q9HAU5	Regulator of nonsense transcripts 2	UPF2	1.71321	0.196126
Q9Y5M8	Signal recognition particle receptor subunit beta	SRPRB	1.32352	0.196653
O75643	U5 small nuclear ribonucleoprotein 200 kDa helicase	SNRNP200	1.519	0.197215
Q13573	SNW domain-containing protein 1	SNW1	1.53937	0.198476
Q92769	Histone deacetylase 2	HDAC2	2.0301	0.198821
Q9Y6V7	Probable ATP-dependent RNA helicase DDX49	DDX49	2.01953	0.200205
Q9Y484	WD repeat domain phosphoinositide-interacting protein 4	WDR45	1.69178	0.201221
A1X283	SH3 and PX domain-containing protein 2B	SH3PXD2B	-2.92121	0.20182
Q9Y266	Nuclear migration protein nudC	NUDC	1.37993	0.202228
Q9HCU5	Prolactin regulatory element-binding protein	PREB	1.48505	0.203673
P51991	Heterogeneous nuclear ribonucleoprotein A3	HNRNPA3	-2.82962	0.204679
Q86YP4	Transcriptional repressor p66-alpha	GATAD2A	2.09626	0.204686
Q9BQE5	Apolipoprotein L2	APOL2	-1.69862	0.206835
Q9ULW3	Activator of basal transcription 1	ABT1	1.47667	0.207684
Q9P265	Disco-interacting protein 2 homolog B	DIP2B	1.37841	0.207796
Q13620	Cullin-4B	CUL4B	2.30338	0.209305
Q9UKN8	General transcription factor 3C polypeptide 4	GTF3C4	1.58653	0.209858
Q9Y2Z0	Protein SGT1 homolog	SUGT1	1.3713	0.21025
Q13347	Eukaryotic translation initiation factor 3 subunit I	EIF3I	1.58959	0.212378
Q8IW50	Protein FAM219A	FAM219A	-1.49792	0.212664
Q14738	Serine/threonine-protein phosphatase 2A 56 kDa regulatory subunit delta isoform	PPP2R5D	-1.7065	0.214852
P47813	Eukaryotic translation initiation factor 1A, X-chromosomal	EIF1AX	1.87297	0.214869
Q13257	Mitotic spindle assembly checkpoint protein MAD2A	MAD2L1	1.93688	0.216768
Q9H0G5	Nuclear speckle splicing regulatory protein 1	NSRP1	1.79393	0.218483
Q9Y5V0	Zinc finger protein 706	ZNF706	1.69672	0.219528
Q99570	Phosphoinositide 3-kinase regulatory subunit 4	PIK3R4	1.57084	0.223682
Q6IBS0	Twinfilin-2	TWF2	-2.88798	0.225817
O00763	Acetyl-CoA carboxylase 2	ACACB	-1.41984	0.225963
Q9Y394	Dehydrogenase/reductase SDR family member 7	DHRS7	1.55088	0.226456
Q12830	Nucleosome-remodeling factor subunit BPTF	BPTF	-2.02682	0.22694
P63173	60S ribosomal protein L38	RPL38	1.6049	0.227196
O75616	GTPase Era, mitochondrial	ERAL1	1.65464	0.227829
P49458	Signal recognition particle 9 kDa protein	SRP9	1.55377	0.229568
O14950	Myosin regulatory light chain 12B	MYL12B	1.80633	0.232362
P62851	40S ribosomal protein S25	RPS25	1.68678	0.232774
P01857	Immunoglobulin heavy constant gamma 1	IGHG1	-1.66866	0.232805
Q14980	Nuclear mitotic apparatus protein 1	NUMA1	1.66513	0.233614
Q7L014	Probable ATP-dependent RNA helicase DDX46	DDX46	1.4024	0.234423
Q99460	26S proteasome non-ATPase regulatory subunit 1	PSMD1	1.71002	0.234492
Q9UHR5	SAP30-binding protein	SAP30BP	1.41452	0.234529
Q15005	Signal peptidase complex subunit 2	SPCS2	1.55798	0.235634
P31151	Protein S100-A7	S100A7	-2.80631	0.237001
P00374	Dihydrofolate reductase	DHFR	1.44216	0.237931
O14530	Thioredoxin domain-containing protein 9	TXNDC9	1.45161	0.238211
Q99848	Probable rRNA-processing protein EBP2	EBNA1BP2	1.43462	0.238226
P12277	Creatine kinase B-type	CKB	1.62857	0.238349
P60953	Cell division control protein 42 homolog	CDC42	1.31731	0.238529
Q92598	Heat shock protein 105 kDa	HSPH1	1.4587	0.2404
Q8N442	Translation factor GUF1, mitochondrial	GUF1	-2.05322	0.241627
Q9H501	ESF1 homolog	ESF1	1.5081	0.242047
Q8IZT6	Abnormal spindle-like microcephaly-associated protein	ASPM	-1.81331	0.242435
P23396	40S ribosomal protein S3	RPS3	1.51237	0.245247
Q8WXI2	Connector enhancer of kinase suppressor of ras 2	CNKSR2	-1.43351	0.246894
Q08J23	RNA cytosine C(5)-methyltransferase NSUN2	NSUN2	1.83891	0.247843
Q9HCD6	Protein TANC2	TANC2	-1.39451	0.248078
Q12800	Alpha-globin transcription factor CP2	TFCP2	1.33851	0.248304
O96011	Peroxisomal membrane protein 11B	PEX11B	-1.34166	0.252359
P29375	Lysine-specific demethylase 5A	KDM5A	1.75961	0.255196
Q6NXT4	Zinc transporter 6	SLC30A6	1.37328	0.255338
P48029	Sodium- and chloride-dependent creatine transporter 1	SLC6A8	1.35174	0.261735
O15126	Secretory carrier-associated membrane protein 1	SCAMP1	-1.50114	0.263565
P81605	Dermcidin	DCD	-1.34686	0.263736
P09493	Tropomyosin alpha-1 chain	TPM1	2.01695	0.265954
Q14103	Heterogeneous nuclear ribonucleoprotein D0	HNRNPD	1.55254	0.266773
P63010	AP-2 complex subunit beta	AP2B1	1.4258	0.268607
P55209	Nucleosome assembly protein 1-like 1	NAP1L1	1.64702	0.268963
Q9HC21	Mitochondrial thiamine pyrophosphate carrier	SLC25A19	1.54405	0.2692
Q9Y4W2	Ribosomal biogenesis protein LAS1L	LAS1L	1.59222	0.271768
Q86YZ3	Hornerin	HRNR	-1.45504	0.272543
Q96PY5	Formin-like protein 2	FMNL2	-1.58685	0.274335
O60563	Cyclin-T1	CCNT1	1.48671	0.274763
P63313	Thymosin beta-10	TMSB10	-1.36938	0.274874
Q7LBC6	Lysine-specific demethylase 3B	KDM3B	1.40549	0.277517
Q8WZA0	Protein LZIC	LZIC	-2.5489	0.278169
P60866	40S ribosomal protein S20	RPS20	1.4445	0.27977
P08240	Signal recognition particle receptor subunit alpha	SRPRA	1.48374	0.279872
Q9UJ41	Rab5 GDP/GTP exchange factor	RABGEF1	-1.6754	0.280316
Q9Y6M7	Sodium bicarbonate cotransporter 3	SLC4A7	1.30694	0.280775
O95347	Structural maintenance of chromosomes protein 2	SMC2	1.31134	0.282356
Q15051	IQ calmodulin-binding motif-containing protein 1	IQCB1	1.46242	0.282566
O00221	NF-kappa-B inhibitor epsilon	NFKBIE	-1.57906	0.282627
O60610	Protein diaphanous homolog 1	DIAPH1	1.59506	0.284275
Q9BVC6	Transmembrane protein 109	TMEM109	1.5224	0.286097
Q9Y678	Coatomer subunit gamma-1	COPG1	-1.39897	0.286821
Q8TC07	TBC1 domain family member 15	TBC1D15	1.22052	0.287286
Q96HY6	DDRGK domain-containing protein 1	DDRGK1	1.32854	0.288573
Q86YL5	Testis development-related protein	TDRP	-1.39525	0.292244
Q9NYR9	NF-kappa-B inhibitor-interacting Ras-like protein 2	NKIRAS2	1.28587	0.295557
P51153	Ras-related protein Rab-13	RAB13	1.36105	0.29563
O60884	DnaJ homolog subfamily A member 2	DNAJA2	1.34496	0.296082
Q9NQ66	1-phosphatidylinositol 4,5-bisphosphate phosphodiesterase beta-1	PLCB1	-1.57826	0.296863
Q96AG4	Leucine-rich repeat-containing protein 59	LRRC59	1.3009	0.297564
O95573	Fatty acid CoA ligase Acsl3	ACSL3	1.39501	0.297966
Q14683	Structural maintenance of chromosomes protein 1A	SMC1A	1.28791	0.298767
Q9Y478	5'-AMP-activated protein kinase subunit beta-1	PRKAB1	1.41895	0.299049
O95297	Myelin protein zero-like protein 1	MPZL1	-1.44942	0.299846
Q13200	26S proteasome non-ATPase regulatory subunit 2	PSMD2	1.39663	0.300014
Q15208	Serine/threonine-protein kinase 38	STK38	-1.27813	0.300567
P62424	60S ribosomal protein L7a	RPL7A	1.36265	0.300882
Q8IY92	Structure-specific endonuclease subunit SLX4	SLX4	-1.45903	0.301105
P62318	Small nuclear ribonucleoprotein Sm D3	SNRPD3	1.36312	0.302005
Q9UMS5	Protein PHTF1	PHTF1	-1.76277	0.303465
P53999	Activated RNA polymerase II transcriptional coactivator p15	SUB1	1.3114	0.30376
Q8TAE8	Growth arrest and DNA damage-inducible proteins-interacting protein 1	GADD45GIP1	-1.56369	0.304436
P06454	Prothymosin alpha	PTMA	-1.77507	0.304638
Q5M775	Cytospin-B	SPECC1	-1.34592	0.305025
Q5JTH9	RRP12-like protein	RRP12	1.36808	0.305668
Q6UWI4	Protein shisa-2 homolog	SHISA2	-1.38314	0.306099
O43432	Eukaryotic translation initiation factor 4 gamma 3	EIF4G3	1.22868	0.306338
O75976	Carboxypeptidase D	CPD	-1.31159	0.306996
Q96A33	PAT complex subunit CCDC47	CCDC47	1.29372	0.307029
Q9BRX2	Protein pelota homolog	PELO	1.38658	0.307494
Q8NI27	THO complex subunit 2	THOC2	1.27152	0.308236
Q15459	Splicing factor 3A subunit 1	SF3A1	1.20576	0.308576
Q8N2K0	Lysophosphatidylserine lipase ABHD12	ABHD12	1.33528	0.309741
Q8IVM0	Coiled-coil domain-containing protein 50	CCDC50	1.22676	0.310007
Q9NPL8	Complex I assembly factor TIMMDC1, mitochondrial	TIMMDC1	-1.17904	0.310674
Q96EA4	Protein Spindly	SPDL1	1.22196	0.311996
P22087	rRNA 2'-O-methyltransferase fibrillarin	FBL	1.45794	0.313492
Q15149	Plectin	PLEC	1.29534	0.314777
Q9UL15	BAG family molecular chaperone regulator 5	BAG5	1.22599	0.315265
Q06124	Tyrosine-protein phosphatase non-receptor type 11	PTPN11	-1.32776	0.315386
Q7Z417	Nuclear fragile X mental retardation-interacting protein 2	NUFIP2	1.21988	0.315897
Q9P0V3	SH3 domain-binding protein 4	SH3BP4	1.27241	0.316637
Q00013	55 kDa erythrocyte membrane protein	MPP1	-1.22879	0.31789
Q05397	Focal adhesion kinase 1	PTK2	1.32785	0.319335
P05198	Eukaryotic translation initiation factor 2 subunit 1	EIF2S1	1.60288	0.319834
P53985	Monocarboxylate transporter 1	SLC16A1	-1.36132	0.319934
Q9UH92	Max-like protein X	MLX	-1.21189	0.321654
Q9Y2R4	Probable ATP-dependent RNA helicase DDX52	DDX52	1.32509	0.323542
Q86TP1	Exopolyphosphatase PRUNE1	PRUNE1	-1.39054	0.324825
O00541	Pescadillo homolog	PES1	1.21328	0.326617
Q9BQG0	Myb-binding protein 1A	MYBBP1A	1.6201	0.328268
O00560	Syntenin-1	SDCBP	-1.65524	0.32888
Q9H0B6	Kinesin light chain 2	KLC2	-1.6357	0.329181
P21397	Amine oxidase [flavin-containing] A	MAOA	-1.3166	0.32977
Q5T3I0	G patch domain-containing protein 4	GPATCH4	1.42537	0.331112
P05388	60S acidic ribosomal protein P0	RPLP0	1.18564	0.331686
P16383	Intron Large complex component GCFC2	GCFC2	1.58621	0.332426
Q8IVF2	Protein AHNAK2	AHNAK2	-1.35407	0.335858
P32121	Beta-arrestin-2	ARRB2	1.45138	0.339609
Q9UH62	Armadillo repeat-containing X-linked protein 3	ARMCX3	-1.17246	0.340596
Q15025	TNFAIP3-interacting protein 1	TNIP1	-1.55789	0.341884
Q02978	Mitochondrial 2-oxoglutarate/malate carrier protein	SLC25A11	1.57032	0.34282
P30153	Serine/threonine-protein phosphatase 2A 65 kDa regulatory subunit A alpha isoform	PPP2R1A	1.26565	0.342998
P53621	Coatomer subunit alpha	COPA	1.23558	0.344216
P31943	Heterogeneous nuclear ribonucleoprotein H	HNRNPH1	1.29496	0.344835
Q15021	Condensin complex subunit 1	NCAPD2	-1.46225	0.345759
O60493	Sorting nexin-3	SNX3	-1.3482	0.346914
Q7Z6E9	E3 ubiquitin-protein ligase RBBP6	RBBP6	1.37609	0.349691
Q15382	GTP-binding protein Rheb	RHEB	-1.26709	0.350118
Q68CZ6	HAUS augmin-like complex subunit 3	HAUS3	-1.33431	0.350187
O43639	Cytoplasmic protein NCK2	NCK2	1.28061	0.351011
O43765	Small glutamine-rich tetratricopeptide repeat-containing protein alpha	SGTA	1.23542	0.351758
P29692	Elongation factor 1-delta	EEF1D	1.25575	0.352602
Q9C0C9	(E3-independent) E2 ubiquitin-conjugating enzyme	UBE2O	1.30451	0.355011
P33992	DNA replication licensing factor MCM5	MCM5	1.28229	0.355145
P62913	60S ribosomal protein L11	RPL11	1.71128	0.355423
Q9NW68	BSD domain-containing protein 1	BSDC1	-1.3364	0.356022
P33991	DNA replication licensing factor MCM4	MCM4	1.14872	0.356287
P05109	Protein S100-A8	S100A8	-1.40971	0.357087
Q5SW79	Centrosomal protein of 170 kDa	CEP170	1.16476	0.359734
P56962	Syntaxin-17	STX17	-1.16392	0.360274
Q9Y2H6	Fibronectin type-III domain-containing protein 3A	FNDC3A	-1.27001	0.360979
Q53GQ0	Very-long-chain 3-oxoacyl-CoA reductase	HSD17B12	1.33691	0.363137
P57740	Nuclear pore complex protein Nup107	NUP107	-1.64455	0.363449
Q53EU6	Glycerol-3-phosphate acyltransferase 3	GPAT3	1.21833	0.363921
Q96RQ3	Methylcrotonoyl-CoA carboxylase subunit alpha, mitochondrial	MCCC1	-1.25444	0.364919
Q14444	Caprin-1	CAPRIN1	1.16443	0.365044
Q8N1N4	Keratin, type II cytoskeletal 78	KRT78	-1.20961	0.367289
P42166	Lamina-associated polypeptide 2, isoform alpha	TMPO	1.46616	0.367555
Q8N9U0	Tandem C2 domains nuclear protein	TC2N	-1.14541	0.367812
P04818	Thymidylate synthase	TYMS	1.54311	0.369431
Q08379	Golgin subfamily A member 2	GOLGA2	1.19775	0.371452
Q7L7X3	Serine/threonine-protein kinase TAO1	TAOK1	1.27934	0.371476
Q9Y3D6	Mitochondrial fission 1 protein	FIS1	-1.1981	0.372795
Q96AG3	Mitochondrial outer membrane protein SLC25A46	SLC25A46	-1.17571	0.373418
Q7Z794	Keratin, type II cytoskeletal 1b	KRT77	-1.22864	0.374225
O43402	ER membrane protein complex subunit 8	EMC8	-1.2906	0.375006
Q15907	Ras-related protein Rab-11B	RAB11B	1.15423	0.378487
P39023	60S ribosomal protein L3	RPL3	1.24138	0.37999
P78344	Eukaryotic translation initiation factor 4 gamma 2	EIF4G2	1.18142	0.382516
P20962	Parathymosin	PTMS	1.22114	0.382976
Q5HYJ3	Protein FAM76B	FAM76B	1.56733	0.383372
P63151	Serine/threonine-protein phosphatase 2A 55 kDa regulatory subunit B alpha isoform	PPP2R2A	1.23636	0.388924
Q9NRW7	Vacuolar protein sorting-associated protein 45	VPS45	-1.17707	0.389421
Q6NSJ2	Pleckstrin homology-like domain family B member 3	PHLDB3	-1.25785	0.389444
P31153	S-adenosylmethionine synthase isoform type-2	MAT2A	1.30155	0.392821
Q14315	Filamin-C	FLNC	1.12697	0.393441
Q14697	Neutral alpha-glucosidase AB	GANAB	1.14691	0.39547
P25398	40S ribosomal protein S12	RPS12	1.1876	0.395986
O60814	Histone H2B type 1-K	H2BC12	1.24897	0.396122
P25054	Adenomatous polyposis coli protein	APC	-1.58845	0.398829
Q12983	BCL2/adenovirus E1B 19 kDa protein-interacting protein 3	BNIP3	-1.47871	0.399912
P62249	40S ribosomal protein S16	RPS16	1.12466	0.403263
Q9ULS5	Transmembrane and coiled-coil domain protein 3	TMCC3	-1.17006	0.403848
Q9NZM5	Ribosome biogenesis protein NOP53	NOP53	1.17631	0.405456
P35251	Replication factor C subunit 1	RFC1	1.2245	0.405572
P05787	Keratin, type II cytoskeletal 8	KRT8	1.16131	0.405677
P55060	Exportin-2	CSE1L	1.24824	0.407049
P55786	Puromycin-sensitive aminopeptidase	NPEPPS	-1.21158	0.407964
Q969Q0	60S ribosomal protein L36a-like	RPL36AL	-1.09248	0.408655
Q9UH65	Switch-associated protein 70	SWAP70	-1.08383	0.409879
Q7Z4H3	5'-deoxynucleotidase HDDC2	HDDC2	-1.12134	0.410042
Q9H7N4	Splicing factor, arginine/serine-rich 19	SCAF1	-1.77832	0.411345
P61289	Proteasome activator complex subunit 3	PSME3	1.4696	0.413979
Q8N1G4	Leucine-rich repeat-containing protein 47	LRRC47	1.09225	0.416055
Q9NVI7	ATPase family AAA domain-containing protein 3A	ATAD3A	1.27634	0.417583
P26196	Probable ATP-dependent RNA helicase DDX6	DDX6	1.10514	0.417729
P06899	Histone H2B type 1-J	H2BC11	1.73764	0.417961
Q9BT40	Inositol polyphosphate 5-phosphatase K	INPP5K	-1.39074	0.418089
Q6MZP7	Protein lin-54 homolog	LIN54	1.13197	0.418121
Q12789	General transcription factor 3C polypeptide 1	GTF3C1	1.17872	0.418581
Q16600	Zinc finger protein 239	ZNF239	-1.86007	0.419133
Q96TC7	Regulator of microtubule dynamics protein 3	RMDN3	-1.19486	0.420747
Q13823	Nucleolar GTP-binding protein 2	GNL2	1.21159	0.421385
Q9BSD7	Cancer-related nucleoside-triphosphatase	NTPCR	1.11425	0.425212
Q9NR30	Nucleolar RNA helicase 2	DDX21	1.1929	0.425691
O43615	Mitochondrial import inner membrane translocase subunit TIM44	TIMM44	1.22883	0.426534
Q15054	DNA polymerase delta subunit 3	POLD3	1.08275	0.426673
O96013	Serine/threonine-protein kinase PAK 4	PAK4	-1.11355	0.427302
P60842	Eukaryotic initiation factor 4A-I	EIF4A1	1.06475	0.427745
Q9Y2L1	Exosome complex exonuclease RRP44	DIS3	1.12196	0.427777
Q9BRS2	Serine/threonine-protein kinase RIO1	RIOK1	1.30765	0.429158
Q6WCQ1	Myosin phosphatase Rho-interacting protein	MPRIP	-1.08303	0.430434
P35580	Myosin-10	MYH10	1.47429	0.430645
O15083	ERC protein 2	ERC2	1.79272	0.431746
Q9UK97	F-box only protein 9	FBXO9	-1.32707	0.431801
Q9BVJ6	U3 small nucleolar RNA-associated protein 14 homolog A	UTP14A	1.1032	0.43278
P35658	Nuclear pore complex protein Nup214	NUP214	1.10445	0.433496
P50914	60S ribosomal protein L14	RPL14	1.11145	0.433991
Q13148	TAR DNA-binding protein 43	TARDBP	1.29252	0.435738
P98172	Ephrin-B1	EFNB1	-1.10993	0.437667
P40939	Trifunctional enzyme subunit alpha, mitochondrial	HADHA	1.09957	0.437835
P36405	ADP-ribosylation factor-like protein 3	ARL3	1.14558	0.440203
P14625	Endoplasmin	HSP90B1	1.08631	0.441868
P13861	cAMP-dependent protein kinase type II-alpha regulatory subunit	PRKAR2A	-1.10354	0.442201
Q9NP61	ADP-ribosylation factor GTPase-activating protein 3	ARFGAP3	-1.05489	0.443886
Q96JQ2	Calmin	CLMN	-1.1406	0.444512
O60238	BCL2/adenovirus E1B 19 kDa protein-interacting protein 3-like	BNIP3L	-1.077	0.446319
P04439	HLA class I histocompatibility antigen, A alpha chain	HLA-A	-1.12001	0.4493
P83881	60S ribosomal protein L36a	RPL36A	-1.05047	0.450735
Q13136	Liprin-alpha-1	PPFIA1	1.19126	0.452492
P43250	G protein-coupled receptor kinase 6	GRK6	-1.0866	0.452498
O95163	Elongator complex protein 1	ELP1	1.07	0.4533
Q9H267	Vacuolar protein sorting-associated protein 33B	VPS33B	1.0794	0.453485
P07737	Profilin-1	PFN1	1.04804	0.455206
O75376	Nuclear receptor corepressor 1	NCOR1	1.08459	0.456277
Q63HN8	E3 ubiquitin-protein ligase RNF213	RNF213	-1.10365	0.459557
Q86YS7	C2 domain-containing protein 5	C2CD5	-1.0535	0.461289
Q9BSJ2	Gamma-tubulin complex component 2	TUBGCP2	1.16426	0.462066
O75179	Ankyrin repeat domain-containing protein 17	ANKRD17	1.03892	0.462561
O95470	Sphingosine-1-phosphate lyase 1	SGPL1	1.11316	0.46286
Q86YR5	G-protein-signaling modulator 1	GPSM1	-1.08045	0.46534
Q96L58	Beta-1,3-galactosyltransferase 6	B3GALT6	1.05218	0.465464
Q9Y520	Protein PRRC2C	PRRC2C	1.07878	0.465997
P23284	Peptidyl-prolyl cis-trans isomerase B	PPIB	1.07615	0.467237
Q9P031	Thyroid transcription factor 1-associated protein 26	CCDC59	1.152	0.467325
P62701	40S ribosomal protein S4, X isoform	RPS4X	1.07297	0.468333
Q8IWZ3	Ankyrin repeat and KH domain-containing protein 1	ANKHD1	1.05952	0.47028
Q9UEY8	Gamma-adducin	ADD3	1.08624	0.470799
Q12965	Unconventional myosin-Ie	MYO1E	1.05466	0.471023
Q8NBN3	Transmembrane protein 87A	TMEM87A	1.02783	0.472192
P55327	Tumor protein D52	TPD52	-1.15609	0.472476
O94927	HAUS augmin-like complex subunit 5	HAUS5	-1.17799	0.472686
Q14152	Eukaryotic translation initiation factor 3 subunit A	EIF3A	1.06848	0.472969
P28715	DNA excision repair protein ERCC-5	ERCC5	1.1642	0.474601
O60645	Exocyst complex component 3	EXOC3	-1.04895	0.474728
P30307	M-phase inducer phosphatase 3	CDC25C	-1.13155	0.476175
Q9UNZ5	Leydig cell tumor 10 kDa protein homolog	C19orf53	-1.07743	0.476357
Q8WXH0	Nesprin-2	SYNE2	-1.03534	0.476493
Q8NC60	Nitric oxide-associated protein 1	NOA1	-1.1199	0.476678
Q96T51	RUN and FYVE domain-containing protein 1	RUFY1	-1.04098	0.477485
Q9Y6Q3	Zinc finger protein 37 homolog	ZFP37	-1.43421	0.47902
Q99832	T-complex protein 1 subunit eta	CCT7	1.09932	0.479119
Q9Y4P3	Transducin beta-like protein 2	TBL2	1.11973	0.4794
O60841	Eukaryotic translation initiation factor 5B	EIF5B	1.07639	0.479444
P35998	26S proteasome regulatory subunit 7	PSMC2	1.02492	0.479885
P11498	Pyruvate carboxylase, mitochondrial	PC	-1.03141	0.480268
Q9HC35	Echinoderm microtubule-associated protein-like 4	EML4	1.11801	0.48055
P61981	14-3-3 protein gamma	YWHAG	-1.17646	0.482431
P35249	Replication factor C subunit 4	RFC4	-1.04534	0.482516
P26641	Elongation factor 1-gamma	EEF1G	1.02616	0.483404
O00429	Dynamin-1-like protein	DNM1L	-1.01753	0.484404
Q5JTV8	Torsin-1A-interacting protein 1	TOR1AIP1	1.04545	0.48447
Q06265	Exosome complex component RRP45	EXOSC9	1.03471	0.486479
Q9UEU0	Vesicle transport through interaction with t-SNAREs homolog 1B	VTI1B	-1.0292	0.486578
Q15120	[Pyruvate dehydrogenase (acetyl-transferring)] kinase isozyme 3, mitochondrial	PDK3	1.04354	0.4885
Q8N2F6	Armadillo repeat-containing protein 10	ARMC10	-1.0263	0.488533
Q5JSZ5	Protein PRRC2B	PRRC2B	1.0342	0.488862
Q99614	Tetratricopeptide repeat protein 1	TTC1	1.01001	0.489925
A8MPP1	Putative ATP-dependent RNA helicase DDX11-like protein 8	DDX11L8	1.08934	0.49029
Q9ULM3	YEATS domain-containing protein 2	YEATS2	1.19155	0.490726
Q92900	Regulator of nonsense transcripts 1	UPF1	1.01204	0.4908
Q86SK9	Stearoyl-CoA desaturase 5	SCD5	1.01416	0.490905
Q8NI77	Kinesin-like protein KIF18A	KIF18A	1.0368	0.490967
Q86WX3	Active regulator of SIRT1	RPS19BP1	1.01745	0.492067
O75431	Metaxin-2	MTX2	-1.14566	0.49226
Q9BR76	Coronin-1B	CORO1B	-1.01122	0.493268
P23246	Splicing factor, proline- and glutamine-rich	SFPQ	1.00952	0.493744
Q13523	Serine/threonine-protein kinase PRP4 homolog	PRPF4B	1.02129	0.494454
Q71RC2	La-related protein 4	LARP4	1.01052	0.49485
Q9UHK0	Nuclear fragile X mental retardation-interacting protein 1	NUFIP1	1.02327	0.494934
Q8WV41	Sorting nexin-33	SNX33	-1.07371	0.497408
Q02952	A-kinase anchor protein 12	AKAP12	-1.00465	0.497467
Q8NE71	ATP-binding cassette sub-family F member 1	ABCF1	1.02613	0.501664
Q9BX63	Fanconi anemia group J protein	BRIP1	1.01781	0.502133
P45974	Ubiquitin carboxyl-terminal hydrolase 5	USP5	1.0533	0.504139
Q8N128	Protein FAM177A1	FAM177A1	1.02342	0.504492
Q9UNF1	Melanoma-associated antigen D2	MAGED2	1.00804	0.505354
P10398	Serine/threonine-protein kinase A-Raf	ARAF	1.00334	0.506143
Q9BT88	Synaptotagmin-11	SYT11	1.01282	0.506374
O00767	Stearoyl-CoA desaturase	SCD	1.06479	0.507839
Q70CQ3	Ubiquitin carboxyl-terminal hydrolase 30	USP30	-0.989265	0.509186
Q8WXX5	DnaJ homolog subfamily C member 9	DNAJC9	-0.991264	0.509929
P61006	Ras-related protein Rab-8A	RAB8A	0.98825	0.509967
P07237	Protein disulfide-isomerase	P4HB	-1.08678	0.510276
O60518	Ran-binding protein 6	RANBP6	-1.00824	0.511576
P30533	Alpha-2-macroglobulin receptor-associated protein	LRPAP1	0.987382	0.512179
Q9H7F0	Polyamine-transporting ATPase 13A3	ATP13A3	-1.00224	0.513082
Q9NVN8	Guanine nucleotide-binding protein-like 3-like protein	GNL3L	0.984054	0.514293
Q9H1E3	Nuclear ubiquitous casein and cyclin-dependent kinase substrate 1	NUCKS1	0.982525	0.514657
P61927	60S ribosomal protein L37	RPL37	-0.980193	0.516247
Q6BDS2	UHRF1-binding protein 1	UHRF1BP1	-0.980684	0.516727
P60468	Protein transport protein Sec61 subunit beta	SEC61B	-0.978803	0.517199
P61247	40S ribosomal protein S3a	RPS3A	0.978288	0.517339
Q13190	Syntaxin-5	STX5	0.980811	0.517916
P07900	Heat shock protein HSP 90-alpha	HSP90AA1	0.980746	0.519136
Q86XL3	Ankyrin repeat and LEM domain-containing protein 2	ANKLE2	-0.974503	0.519604
Q9H6H4	Receptor expression-enhancing protein 4	REEP4	0.989059	0.520323
P29597	Non-receptor tyrosine-protein kinase TYK2	TYK2	-0.97935	0.521975
P01040	Cystatin-A	CSTA	-0.97665	0.522056
A6NKD9	Coiled-coil domain-containing protein 85C	CCDC85C	0.976722	0.522164
Q9Y2X3	Nucleolar protein 58	NOP58	0.992701	0.523069
Q8TF44	C2 calcium-dependent domain-containing protein 4C	C2CD4C	-0.995259	0.523438
P46821	Microtubule-associated protein 1B	MAP1B	-0.969308	0.525326
P19338	Nucleolin	NCL	0.972712	0.52578
P13647	Keratin, type II cytoskeletal 5	KRT5	-0.964803	0.525819
Q9Y570	Protein phosphatase methylesterase 1	PPME1	-0.96971	0.526027
O14981	TATA-binding protein-associated factor 172	BTAF1	0.970558	0.527992
Q8IZ21	Phosphatase and actin regulator 4	PHACTR4	1.09695	0.528388
Q8WVX9	Fatty acyl-CoA reductase 1	FAR1	0.961615	0.529081
Q9BTX1	Nucleoporin NDC1	NDC1	0.968458	0.529231
Q8WU79	Stromal membrane-associated protein 2	SMAP2	-0.965375	0.529463
P12268	Inosine-5'-monophosphate dehydrogenase 2	IMPDH2	0.967961	0.529473
Q8WUY9	DEP domain-containing protein 1B	DEPDC1B	-0.963909	0.531327
Q16643	Drebrin	DBN1	-0.988488	0.531763
Q13188	Serine/threonine-protein kinase 3	STK3	1.02171	0.532705
P56589	Peroxisomal biogenesis factor 3	PEX3	-0.963881	0.532852
Q14331	Protein FRG1	FRG1	0.956187	0.533456
P04150	Glucocorticoid receptor	NR3C1	0.952605	0.53408
Q9UKB3	DnaJ homolog subfamily C member 12	DNAJC12	-0.95496	0.534379
Q8IYB3	Serine/arginine repetitive matrix protein 1	SRRM1	0.95654	0.53453
O75381	Peroxisomal membrane protein PEX14	PEX14	-0.950897	0.535322
Q92889	DNA repair endonuclease XPF	ERCC4	-0.950418	0.535709
Q9Y3F4	Serine-threonine kinase receptor-associated protein	STRAP	0.947953	0.536377
Q6P3W7	SCY1-like protein 2	SCYL2	0.9848	0.536839
Q9H223	EH domain-containing protein 4	EHD4	0.954983	0.536946
P29372	DNA-3-methyladenine glycosylase	MPG	0.947133	0.537466
P55072	Transitional endoplasmic reticulum ATPase	VCP	0.952342	0.53766
Q14147	Probable ATP-dependent RNA helicase DHX34	DHX34	0.950077	0.538029
P10809	60 kDa heat shock protein, mitochondrial	HSPD1	0.942749	0.539654
Q9NZ52	ADP-ribosylation factor-binding protein GGA3	GGA3	-0.973324	0.540103
Q13427	Peptidyl-prolyl cis-trans isomerase G	PPIG	0.945671	0.54043
O60245	Protocadherin-7	PCDH7	-0.945751	0.541948
Q8N6T3	ADP-ribosylation factor GTPase-activating protein 1	ARFGAP1	-0.943902	0.542989
O94842	TOX high mobility group box family member 4	TOX4	0.948767	0.543269
Q9NZ01	Very-long-chain enoyl-CoA reductase	TECR	-0.964879	0.54369
Q9P2D0	Inhibitor of Bruton tyrosine kinase	IBTK	0.965974	0.545505
P15880	40S ribosomal protein S2	RPS2	0.936905	0.546598
O43143	ATP-dependent RNA helicase DHX15	DHX15	0.933327	0.546645
Q96AC1	Fermitin family homolog 2	FERMT2	-0.942151	0.546698
P36542	ATP synthase subunit gamma, mitochondrial	ATP5F1C	0.937683	0.54701
O00567	Nucleolar protein 56	NOP56	0.930478	0.548568
Q93009	Ubiquitin carboxyl-terminal hydrolase 7	USP7	0.935896	0.549156
Q9P258	Protein RCC2	RCC2	0.934365	0.549323
O75886	Signal transducing adapter molecule 2	STAM2	-0.935663	0.553745
P22392	Nucleoside diphosphate kinase B	NME2	-0.930976	0.555774
Q9P2J5	Leucine--tRNA ligase, cytoplasmic	LARS1	0.917772	0.55608
P60981	Destrin	DSTN	0.931485	0.556177
O00232	26S proteasome non-ATPase regulatory subunit 12	PSMD12	0.919567	0.556521
Q9H0S4	Probable ATP-dependent RNA helicase DDX47	DDX47	0.91885	0.556664
Q9UI10	Translation initiation factor eIF-2B subunit delta	EIF2B4	0.914294	0.558006
P80723	Brain acid soluble protein 1	BASP1	-0.917073	0.560523
Q3B820	Protein FAM161A	FAM161A	-0.911177	0.560802
Q9BZH6	WD repeat-containing protein 11	WDR11	0.921094	0.562265
P13804	Electron transfer flavoprotein subunit alpha, mitochondrial	ETFA	0.917894	0.563219
P61204	ADP-ribosylation factor 3	ARF3	0.925295	0.563334
Q96K12	Fatty acyl-CoA reductase 2	FAR2	0.905976	0.563717
Q01813	ATP-dependent 6-phosphofructokinase, platelet type	PFKP	0.911991	0.563779
Q07065	Cytoskeleton-associated protein 4	CKAP4	0.909765	0.56413
Q9Y606	Pseudouridylate synthase 1 homolog	PUS1	0.906344	0.564396
Q9UQ80	Proliferation-associated protein 2G4	PA2G4	0.923762	0.564399
P42858	Huntingtin	HTT	-0.912887	0.567047
Q13009	Rho guanine nucleotide exchange factor TIAM1	TIAM1	-0.935404	0.568274
Q9H2D6	TRIO and F-actin-binding protein	TRIOBP	0.893825	0.570388
Q96ST8	Centrosomal protein of 89 kDa	CEP89	-0.904149	0.570429
Q5THJ4	Intermembrane lipid transfer protein VPS13D	VPS13D	-0.910101	0.571809
P0DMU7	Cancer/testis antigen family 45 member A6	CT45A6	-0.89582	0.573081
Q9H3N1	Thioredoxin-related transmembrane protein 1	TMX1	0.888057	0.573841
Q9Y3C1	Nucleolar protein 16	NOP16	0.885032	0.575316
Q13085	Acetyl-CoA carboxylase 1	ACACA	-0.889325	0.575699
P11274	Breakpoint cluster region protein	BCR	-0.904572	0.578455
Q9BY42	Replication termination factor 2	RTF2	0.877382	0.578538
P62829	60S ribosomal protein L23	RPL23	0.874536	0.579627
Q7Z7L1	Schlafen family member 11	SLFN11	0.893223	0.580593
O95831	Apoptosis-inducing factor 1, mitochondrial	AIFM1	0.877658	0.581164
Q9NQT8	Kinesin-like protein KIF13B	KIF13B	-0.882692	0.581814
P68104	Elongation factor 1-alpha 1	EEF1A1	0.922384	0.582627
P46109	Crk-like protein	CRKL	0.875058	0.583102
P25205	DNA replication licensing factor MCM3	MCM3	0.882202	0.583376
P35637	RNA-binding protein FUS	FUS	0.876705	0.5839
P51659	Peroxisomal multifunctional enzyme type 2	HSD17B4	0.867475	0.58428
P29401	Transketolase	TKT	-0.887871	0.584398
Q9BQA1	Methylosome protein 50	WDR77	0.892956	0.58522
P35612	Beta-adducin	ADD2	0.885669	0.585317
P49848	Transcription initiation factor TFIID subunit 6	TAF6	0.867141	0.585438
P49790	Nuclear pore complex protein Nup153	NUP153	0.884997	0.587587
Q15464	SH2 domain-containing adapter protein B	SHB	-0.858434	0.587886
P08779	Keratin, type I cytoskeletal 16	KRT16	-0.869362	0.588026
P40429	60S ribosomal protein L13a	RPL13A	0.854319	0.589016
Q8WXA3	RUN and FYVE domain-containing protein 2	RUFY2	-0.860314	0.589948
P51148	Ras-related protein Rab-5C	RAB5C	0.88621	0.590379
P08708	40S ribosomal protein S17	RPS17	0.875122	0.590904
O75122	CLIP-associating protein 2	CLASP2	-0.933421	0.591241
Q14BN4	Sarcolemmal membrane-associated protein	SLMAP	-0.852919	0.592853
Q96G23	Ceramide synthase 2	CERS2	0.855984	0.592933
Q7KZI7	Serine/threonine-protein kinase MARK2	MARK2	-0.849463	0.593662
Q9Y4E1	WASH complex subunit 2C	WASHC2C	0.848595	0.594212
O15235	28S ribosomal protein S12, mitochondrial	MRPS12	-0.850615	0.594273
Q05655	Protein kinase C delta type	PRKCD	-0.887677	0.594313
O43852	Calumenin	CALU	-0.947023	0.59455
P08243	Asparagine synthetase [glutamine-hydrolyzing]	ASNS	0.861783	0.594638
P56182	Ribosomal RNA processing protein 1 homolog A	RRP1	0.839473	0.5969
Q9HAW4	Claspin	CLSPN	0.848506	0.597882
P62899	60S ribosomal protein L31	RPL31	0.991939	0.597899
Q04637	Eukaryotic translation initiation factor 4 gamma 1	EIF4G1	0.890891	0.598314
Q99733	Nucleosome assembly protein 1-like 4	NAP1L4	0.840399	0.598514
Q00688	Peptidyl-prolyl cis-trans isomerase FKBP3	FKBP3	-0.837066	0.601855
Q96KC8	DnaJ homolog subfamily C member 1	DNAJC1	0.851551	0.602482
Q9NP72	Ras-related protein Rab-18	RAB18	0.850563	0.603381
Q7KZF4	Staphylococcal nuclease domain-containing protein 1	SND1	0.883918	0.605123
O95835	Serine/threonine-protein kinase LATS1	LATS1	-0.843733	0.605946
Q15645	Pachytene checkpoint protein 2 homolog	TRIP13	0.857359	0.607202
Q8IXI1	Mitochondrial Rho GTPase 2	RHOT2	-0.853126	0.607311
P62847	40S ribosomal protein S24	RPS24	0.825159	0.607412
P38646	Stress-70 protein, mitochondrial	HSPA9	0.893844	0.608434
Q5VTL8	Pre-mRNA-splicing factor 38B	PRPF38B	0.831336	0.609731
Q9H6L5	Reticulophagy regulator 1	RETREG1	0.933316	0.610072
P51159	Ras-related protein Rab-27A	RAB27A	-0.874102	0.610177
P18621	60S ribosomal protein L17	RPL17	0.872963	0.611887
Q8TDD1	ATP-dependent RNA helicase DDX54	DDX54	0.86114	0.612998
P00387	NADH-cytochrome b5 reductase 3	CYB5R3	-0.861289	0.613566
Q00839	Heterogeneous nuclear ribonucleoprotein U	HNRNPU	0.866762	0.613998
P25705	ATP synthase subunit alpha, mitochondrial	ATP5F1A	0.831776	0.61507
O43290	U4/U6.U5 tri-snRNP-associated protein 1	SART1	0.851058	0.615379
P49411	Elongation factor Tu, mitochondrial	TUFM	0.841495	0.616525
Q8TD16	Protein bicaudal D homolog 2	BICD2	0.856234	0.618116
Q9C0B7	Transport and Golgi organization protein 6 homolog	TANGO6	0.805747	0.618839
P00338	L-lactate dehydrogenase A chain	LDHA	0.798265	0.620077
P62081	40S ribosomal protein S7	RPS7	0.7953	0.620188
Q9BZG1	Ras-related protein Rab-34	RAB34	-0.818583	0.620533
P08727	Keratin, type I cytoskeletal 19	KRT19	0.799213	0.621563
Q9Y388	RNA-binding motif protein, X-linked 2	RBMX2	0.805666	0.622689
[truncated: 1,020 more rows]

## Sheet: Fig. 1B Rab1A
target	UniprotID	Gene.Name	ProteinDescription	logFC.Rab1_vs_control	logFC.QL_vs_SN
[truncated: 1,537 more rows]

[truncated: 3 more sheets: Fig. 1C Rab1B, Fig. S1C Rab1A_QL.vs.control, Fig. S1C Rab1B_QL.vs.control]
